# Supplementary material for: scEnhancer: a single-cell enhancer resource with annotation across hundreds of tissue/cell types in three species
Source: Nucleic Acids Res. 2021 Nov 11;50(D1):D371–9. doi: 10.1093/nar/gkab1032 (PMC8728125; doi:10.1093/nar/gkab1032)
Supplement: gkab1032_Supplemental_Files [file gkab1032_supplemental_files.zip]

Archive with 6 entries (6 files):
- scEnhancer_supplementary_figure.docx
- scEnhancer_supplementary_table.docx
- Table S1.xlsx
- Table_S2.xlsx
- Table_S3.xlsx
- Table_S4.xlsx
