# Supplementary material for: scEnhancer: a single-cell enhancer resource with annotation across hundreds of tissue/cell types in three species
Source: Nucleic Acids Res. 2021 Nov 11;50(D1):D371–9. doi: 10.1093/nar/gkab1032 (PMC8728125; doi:10.1093/nar/gkab1032)
Supplement: gkab1032_Supplemental_Files [file gkab1032_supplemental_files.zip › Table S1.xlsx]

## Sheet: Methods_for_extraction
Format of single-cell data	Methods for extraction	Note
MatrixMarket	"Matrix::readMM" for MatrixMarket format to sparse matrix; "Read.table" for cell barcode and peak files	The processed sparse matrix could be binarized by "scATAC_matrix[scATAC_matrix > 0] <- 1"
H5	"Read10X_h5" for h5 format to sparse matrix;"Read.table" for cell barcode and peak files
txt	"Read.table" for txt format to "data.frame", then "as.matrix" to sparse matrix
RangedSummarizedExperiment	"assay" to sparse matrix;"rowRanges" to peak file; "colnames" to barcode file; "colData$BioClassification" for cell type information
Seurat RDS	"readRDS" to Seurat object, "GetAssayData" to sparse matrix; "@assays$RNA@counts" to cell barcode file; "@assays$peaks@counts" to peak file; "@meta.data$cell_type" for cell type information
Raw fastq	"cellranger-atac count" for "cellranger-atac count --id=Normal --reference=/data/gts/cellranger/refdata-cellranger-atac-GRCh38-1.2.0 --fastqs=/data/gts/ATACseq/HNPC009 --localcores=18 --sample=HNPC009,HNPC009,HNPC009 --localmem=64" (https://support.10xgenomics.com/single-cell-atac/software/pipelines/latest/using/count)
