# Supplementary material for: scEnhancer: a single-cell enhancer resource with annotation across hundreds of tissue/cell types in three species
Source: Nucleic Acids Res. 2021 Nov 11;50(D1):D371–9. doi: 10.1093/nar/gkab1032 (PMC8728125; doi:10.1093/nar/gkab1032)
Supplement: gkab1032_Supplemental_Files [file gkab1032_supplemental_files.zip › Table_S2.xlsx]

## Sheet: Sheet1
Cell type	Description	Tissue	Health_state	Single cells	Batch	Source	Average peaks per cell	Enhancers	Promoters	Enhancer-gene interactions
GM12878	B lymphocyte	Blood	Normal	192	chromVAR_cell_lines(3)	PMID:28825706	3631	5523	4199	23096
K562	Lymphoblast	Bone Marrow	Chronic myelogenous leukemia	576	chromVAR_cell_lines(3)	PMID:28825706	4592	10341	6737	69908
SU353	blast cell	Bone Marrow	Normal	192	chromVAR_cell_lines(3)	PMID:28825706	2252	2419	2144	7876
CLP_frozen_BM0828	common lymphoid progenitor	Bone Marrow	Normal	78	Hematopoietic_Differentiation(27)	PMID:29706549	4838	4618	4479	33524
CMP_frozen_BM0828	common myeloid progenitors	Bone Marrow	Normal	95	Hematopoietic_Differentiation(27)	PMID:29706549	9355	10984	8184	105922
CMP_Frozen_BM1077	common myeloid progenitors	Bone Marrow	Normal	95	Hematopoietic_Differentiation(27)	PMID:29706549	5863	7657	6367	50698
CMP_HYC_BM1077	common myeloid progenitors	Bone Marrow	Normal	88	Hematopoietic_Differentiation(27)	PMID:29706549	10050	12294	9192	148654
CMP_LS_BM1137	common myeloid progenitors	Bone Marrow	Normal	191	Hematopoietic_Differentiation(27)	PMID:29706549	8491	20126	10523	208300
CMP_LS_BM1214	common myeloid progenitors	Bone Marrow	Normal	168	Hematopoietic_Differentiation(27)	PMID:29706549	9167	18863	10602	236392
GMP_BM0828	granulocyte-macrophage progenitors	Bone Marrow	Normal	91	Hematopoietic_Differentiation(27)	PMID:29706549	3210	3538	2759	12598
GMP_BM1214	granulocyte-macrophage progenitors	Bone Marrow	Normal	96	Hematopoietic_Differentiation(27)	PMID:29706549	9827	13709	8535	98776
GMP_Frozen_BM1077	granulocyte-macrophage progenitors	Bone Marrow	Normal	84	Hematopoietic_Differentiation(27)	PMID:29706549	7044	8846	6721	59096
GMP1low_LS_BM1137	granulocyte-macrophage progenitors of low quality	Bone Marrow	Normal	94	Hematopoietic_Differentiation(27)	PMID:29706549	9909	13675	8934	143328
GMP2mid_LS_BM1137	granulocyte-macrophage progenitors	Bone Marrow	Normal	77	Hematopoietic_Differentiation(27)	PMID:29706549	6544	8227	6479	62242
GMP3high_HYC_BM1137	granulocyte-macrophage progenitors	Bone Marrow	Normal	86	Hematopoietic_Differentiation(27)	PMID:29706549	4263	4244	3881	26552
HSC_fresh_BM0828	Hematopoietic Stem Cells	Bone Marrow	Normal	89	Hematopoietic_Differentiation(27)	PMID:29706549	6850	7805	6186	46270
HSC_frozen_BM0828	Hematopoietic Stem Cells	Bone Marrow	Normal	69	Hematopoietic_Differentiation(27)	PMID:29706549	3505	2761	2014	8272
HSC_Frozen_BM1077	Hematopoietic Stem Cells	Bone Marrow	Normal	94	Hematopoietic_Differentiation(27)	PMID:29706549	7367	9836	7010	60096
HSC_LS_BM0106	Hematopoietic Stem Cells	Bone Marrow	Normal	91	Hematopoietic_Differentiation(27)	PMID:29706549	6206	9032	6520	55708
HSC_SIM_BM0106	Hematopoietic Stem Cells	Bone Marrow	Normal	92	Hematopoietic_Differentiation(27)	PMID:29706549	6076	8333	6166	49542
LMPP_frozen_BM0828	lymphoid-primed multipotent progenitors	Bone Marrow	Normal	95	Hematopoietic_Differentiation(27)	PMID:29706549	7453	8911	7159	69636
LMPP_Frozen_BM1077	lymphoid-primed multipotent progenitors	Bone Marrow	Normal	94	Hematopoietic_Differentiation(27)	PMID:29706549	4713	5677	4612	29406
MCP_frozen_BM1214	MCP frozen BM1214	Bone Marrow	Normal	96	Hematopoietic_Differentiation(27)	PMID:29706549	5703	8275	5739	52662
MEP_BM0828	megakaryocyte-erythroid progenitor in BM0828	Bone Marrow	Normal	95	Hematopoietic_Differentiation(27)	PMID:29706549	15982	18216	10184	211696
MEP_Frozen_BM1077	megakaryocyte-erythroid progenitor in Frozen BM1077	Bone Marrow	Normal	68	Hematopoietic_Differentiation(27)	PMID:29706549	7031	6734	5327	34896
MPP_frozen_BM0828	Multi-Potent Progenitor	Bone Marrow	Normal	91	Hematopoietic_Differentiation(27)	PMID:29706549	4183	4178	4350	30042
MPP_Frozen_BM1077	Multi-Potent Progenitor	Bone Marrow	Normal	90	Hematopoietic_Differentiation(27)	PMID:29706549	4803	6538	4657	26432
PB1022_mono_singles	PB1022 mono singles	Blood	Normal	92	Hematopoietic_Differentiation(27)	PMID:29706549	8694	12797	7701	106458
pDC_LS_BM1137	Plasmacytoid dendritic cells	Bone Marrow	Normal	83	Hematopoietic_Differentiation(27)	PMID:29706549	10724	13536	8142	127790
UNK_BM0106	UNK BM0106	Bone Marrow	Normal	96	Hematopoietic_Differentiation(27)	PMID:29706549	7644	12043	8279	130232
293T_sciCAR	293T sciCAR	Kidney	Normal	260	sci-CAR(7)	PMID:30166440	380	393	199	620
A549_0h_only	A549 0h only	Lung	Carcinoma	519	sci-CAR(7)	PMID:30166440	2973	7762	5030	31852
A549_0h_sciCAR	A549 0h sciCAR	Lung	Carcinoma	702	sci-CAR(7)	PMID:30166440	698	3654	2240	8586
A549_1h_only	A549 1h only	Lung	Carcinoma	616	sci-CAR(7)	PMID:30166440	3209	9205	5369	36332
A549_1h_sciCAR	A549 1h sciCAR	Lung	Carcinoma	913	sci-CAR(7)	PMID:30166440	565	4130	2207	8596
A549_3h_only	A549 3h only	Lung	Carcinoma	734	sci-CAR(7)	PMID:30166440	3574	9752	5674	41446
A549_3h_sciCAR	A549 3h sciCAR	Lung	Carcinoma	895	sci-CAR(7)	PMID:30166440	593	4073	2288	8922
Activated_CD4_T_t	Activated CD4 T t	Blood	Infiltrating tumor	1892	Immune_cell_tumor_microenvironment(69)	PMID:31375813	7214	9143	5524	44526
B_BCC	B BCC	Blood	basal cell carcinoma	411	Immune_cell_tumor_microenvironment(69)	PMID:31375813	5519	18714	8677	158012
Basophil	Basophil	Blood	tumor	570	Immune_cell_tumor_microenvironment(69)	PMID:31375813	3450	20834	6454	105640
BM_pDC-CD34	BM pDC-CD34	Blood	tumor	162	Immune_cell_tumor_microenvironment(69)	PMID:31375813	7079	13378	4603	36090
BM_Rep1-CD34	CD34+ cell	Bone Marrow	tumor	490	Immune_cell_tumor_microenvironment(69)	PMID:31375813	10554	36724	9206	241272
CD34_Progenitors_R1	CD34 Progenitors Rep1	Blood	tumor	9913	Immune_cell_tumor_microenvironment(69)	PMID:31375813	7493	22991	8328	89424
CD34_Progenitors_R2	CD34 Progenitors Rep2	Blood	tumor	4720	Immune_cell_tumor_microenvironment(69)	PMID:31375813	11512	28405	9523	139030
CD8_TEx_BCC	CD8 TEx BCC	Blood	basal cell carcinoma	4333	Immune_cell_tumor_microenvironment(69)	PMID:31375813	8481	10919	5598	48476
cDC	cDC	Blood	tumor	1008	Immune_cell_tumor_microenvironment(69)	PMID:31375813	12917	42391	8232	186676
Central_Memo_CD8_T	Central Memory CD8	Blood	tumor	1748	Immune_cell_tumor_microenvironment(69)	PMID:31375813	8336	13190	5551	51892
CLP	common lymphoid progenitor	Blood	tumor	899	Immune_cell_tumor_microenvironment(69)	PMID:31375813	9094	38785	9173	184954
CMP_BMP	CMP BMP	Blood	tumor	718	Immune_cell_tumor_microenvironment(69)	PMID:31375813	8806	39137	9171	209200
CMP-CD34	CMP-CD34	Blood	tumor	585	Immune_cell_tumor_microenvironment(69)	PMID:31375813	7577	33019	8958	169240
Dendritic_Cells-CD34	Dendritic Cells-CD34	Blood	tumor	744	Immune_cell_tumor_microenvironment(69)	PMID:31375813	14051	42526	8254	215190
Effector_CD8_T_BCC	Effector CD8 T BCC	Blood	tumor	1178	Immune_cell_tumor_microenvironment(69)	PMID:31375813	8091	9165	5495	46974
Effector_Memory_CD8_T	Effector Memory CD8	Blood	tumor	3358	Immune_cell_tumor_microenvironment(69)	PMID:31375813	4524	8649	3691	24766
Endothelial_BCC	Endothelial BCC	Blood	tumor	562	Immune_cell_tumor_microenvironment(69)	PMID:31375813	10681	18849	7866	110520
Fibrob_BCC	Fibroblasts BCC	Blood	basal cell carcinoma	1333	Immune_cell_tumor_microenvironment(69)	PMID:31375813	16746	32141	10308	178984
Gamma_delta_T	Gamma delta	Blood	tumor	1146	Immune_cell_tumor_microenvironment(69)	PMID:31375813	4973	8084	3800	27292
GMP	GMP	Blood	tumor	1786	Immune_cell_tumor_microenvironment(69)	PMID:31375813	12076	31839	9942	146858
GMP-CD34	GMP-CD34	Blood	tumor	471	Immune_cell_tumor_microenvironment(69)	PMID:31375813	6946	33824	9047	176422
HSC_MPP	HSC MPP	Blood	tumor	2898	Immune_cell_tumor_microenvironment(69)	PMID:31375813	6018	17614	6707	58938
HSC-CD34	HSC-CD34	Blood	tumor	349	Immune_cell_tumor_microenvironment(69)	PMID:31375813	5305	24754	8669	132308
Immature_NK	Immature NK	Blood	tumor	104	Immune_cell_tumor_microenvironment(69)	PMID:31375813	5542	4558	2263	10404
LMPP	LMPP	Blood	tumor	2619	Immune_cell_tumor_microenvironment(69)	PMID:31375813	7461	20384	7359	73720
Mature_NK_1	Mature NK	Blood	tumor	1744	Immune_cell_tumor_microenvironment(69)	PMID:31375813	7587	15352	5959	59234
Mature_NK_2	Mature NK	Blood	tumor	2237	Immune_cell_tumor_microenvironment(69)	PMID:31375813	2776	6610	2861	15554
MDP	MDP	Blood	tumor	2749	Immune_cell_tumor_microenvironment(69)	PMID:31375813	12427	31550	8130	94034
Memory_B	Memory	Blood	tumor	1697	Immune_cell_tumor_microenvironment(69)	PMID:31375813	6254	34376	7950	162156
Memory_CD4_T	Memory CD4	Blood	tumor	6798	Immune_cell_tumor_microenvironment(69)	PMID:31375813	6161	10747	5006	41106
Memory_CD4_T_t	Memory CD4 T t-infiltrating	Blood	tumor	4115	Immune_cell_tumor_microenvironment(69)	PMID:31375813	6830	8110	5478	40618
Memory_CD8_T_BCC	Memory CD8 T BCC	Blood	tumor	5067	Immune_cell_tumor_microenvironment(69)	PMID:31375813	6709	8460	4888	34738
MEP	megakaryocyte-erythroid progenitor cell	Blood	tumor	2359	Immune_cell_tumor_microenvironment(69)	PMID:31375813	8643	24172	9135	115738
MEP-CD34	MEP-CD34	Blood	tumor	181	Immune_cell_tumor_microenvironment(69)	PMID:31375813	11708	24411	8434	166228
Monocyte_1	Monocyte	Blood	tumor	1009	Immune_cell_tumor_microenvironment(69)	PMID:31375813	13636	38074	8257	254418
Monocyte_2	Monocyte	Blood	tumor	7504	Immune_cell_tumor_microenvironment(69)	PMID:31375813	8371	17474	4253	39234
Monocytes-CD34	Monocytes-CD34	Blood	tumor	122	Immune_cell_tumor_microenvironment(69)	PMID:31375813	9052	22450	8043	148204
MPP-CD34	MPP-CD34	Blood	tumor	146	Immune_cell_tumor_microenvironment(69)	PMID:31375813	4031	11722	5361	49316
Myeloid_BCC	Myeloid BCC	Blood	tumor	732	Immune_cell_tumor_microenvironment(69)	PMID:31375813	6070	30809	9167	220634
Naive_B	Naive	Blood	tumor	3591	Immune_cell_tumor_microenvironment(69)	PMID:31375813	5199	11630	4467	33288
Naive_CD4_T_t	Naive CD4 T t-	Blood	Infiltrating tumor	4154	Immune_cell_tumor_microenvironment(69)	PMID:31375813	7502	9277	5458	42774
Naive_CD4_T1	Naive CD4 T1	Blood	tumor	3644	Immune_cell_tumor_microenvironment(69)	PMID:31375813	5320	8899	4235	28360
Naive_CD4_T1_BCC	Naive CD4 T1 BCC	Blood	tumor	4154	Immune_cell_tumor_microenvironment(69)	PMID:31375813	7556	8299	5194	39028
Naive_CD4_T2	Naive CD4 T2	Blood	tumor	627	Immune_cell_tumor_microenvironment(69)	PMID:31375813	6809	26415	8508	152892
Naive_CD8_T_BCC	Naive CD8 T BCC	Blood	tumor	2902	Immune_cell_tumor_microenvironment(69)	PMID:31375813	7431	8568	4219	27092
Naive_CD8_T1	Naive CD8 T1	Blood	tumor	589	Immune_cell_tumor_microenvironment(69)	PMID:31375813	4165	17766	7761	97206
Naive_CD8_T2	Naive CD8 T2	Blood	tumor	1708	Immune_cell_tumor_microenvironment(69)	PMID:31375813	2705	23627	8045	108784
Naive_CD8_T3	Naive CD8 T3	Blood	tumor	2723	Immune_cell_tumor_microenvironment(69)	PMID:31375813	4741	8437	3287	21594
Naive_Treg	Naive Treg	Blood	tumor	841	Immune_cell_tumor_microenvironment(69)	PMID:31375813	3410	18330	7647	92032
NK_1_BCC	NK 1 BCC	Blood	tumor	444	Immune_cell_tumor_microenvironment(69)	PMID:31375813	6144	19297	9067	193814
NK_2_BCC	NK 2 BCC	Blood	tumor	1207	Immune_cell_tumor_microenvironment(69)	PMID:31375813	5448	7241	4503	29342
PBMC_Rep1-CD34	PBMC Rep1-CD34	Blood	tumor	215	Immune_cell_tumor_microenvironment(69)	PMID:31375813	10892	30921	9062	217544
pDC	pDC	Blood	tumor	1160	Immune_cell_tumor_microenvironment(69)	PMID:31375813	7769	20946	6808	70688
Plasma_B_BCC	Plasma B BCC	Blood	tumor	336	Immune_cell_tumor_microenvironment(69)	PMID:31375813	9370	21051	9591	249032
Plasma_cell	Plasma cell	Blood	tumor	511	Immune_cell_tumor_microenvironment(69)	PMID:31375813	9670	29542	8723	192364
Pre-B	Pre-B	Blood	tumor	300	Immune_cell_tumor_microenvironment(69)	PMID:31375813	8204	23803	9091	175914
Pro-B	Pro-B cell	Blood	tumor	2293	Immune_cell_tumor_microenvironment(69)	PMID:31375813	5721	14060	5938	58808
Tfh_BCC	Tfh BCC	Blood	tumor	4292	Immune_cell_tumor_microenvironment(69)	PMID:31375813	8567	12383	5615	48698
Th1_BCC	T helper 1 cell	Blood	basal cell carcinoma	341	Immune_cell_tumor_microenvironment(69)	PMID:31375813	7033	13895	8217	136958
Th1_t-infiltrating	T helper 1 cell	Blood	tumor	341	Immune_cell_tumor_microenvironment(69)	PMID:31375813	7033	13929	8221	137376
Th17_t-infiltrating	T helper 17 cell	Blood	tumor	2902	Immune_cell_tumor_microenvironment(69)	PMID:31375813	7413	8776	5286	39720
Th2_t-infiltrating	Th2 t-infiltrating	Blood	tumor	5067	Immune_cell_tumor_microenvironment(69)	PMID:31375813	6647	7450	4503	29778
Treg	Treg	Blood	tumor	2944	Immune_cell_tumor_microenvironment(69)	PMID:31375813	5405	10629	5095	42342
Treg_BCC	Treg BCC	Blood	basal cell carcinoma	4115	Immune_cell_tumor_microenvironment(69)	PMID:31375813	6876	8065	5459	38580
Treg1_t-infiltrating	Treg1 t-infiltrating	Blood	tumor	4333	Immune_cell_tumor_microenvironment(69)	PMID:31375813	8471	10123	4973	38968
Treg2_t-infiltrating	Treg2 t	Blood	Infiltrating tumor	1178	Immune_cell_tumor_microenvironment(69)	PMID:31375813	7983	23290	8462	175436
Tumor_1_BCC	Tumor 1 BCC	Blood	basal cell carcinoma	760	Immune_cell_tumor_microenvironment(69)	PMID:31375813	11515	23482	8139	158722
Tumor_3_BCC	Tumor 3 BCC	Blood	basal cell carcinoma	1688	Immune_cell_tumor_microenvironment(69)	PMID:31375813	19352	38714	11195	269688
Tumor_4_BCC	Tumor 4 BCC	Blood	basal cell carcinoma	1191	Immune_cell_tumor_microenvironment(69)	PMID:31375813	18962	32257	9479	285086
CD14_Mono_1_2_healthy	11 CD14.Mono.1 2 healthy	Blood	Normal	177	Acute_leukemia(47)	PMID:31792411	12887	19851	9312	180964
CD14_Mono_2_2_healthy	CD14.Mono.2 2 healthy	Blood	Normal	682	Acute_leukemia(47)	PMID:31792411	12286	29836	9316	205062
CD14_Mono_2_3	CD14.Mono.2 3 healthy	Blood	Normal	476	Acute_leukemia(47)	PMID:31792411	4456	19994	8505	128334
CD14_Mono_2_4_healthy	CD14.Mono.2 4 healthy	Blood	Normal	385	Acute_leukemia(47)	PMID:31792411	7249	21627	8996	172880
CD14_Mono_2_5_healthy	CD14.Mono.2 5 healthy	Blood	Normal	157	Acute_leukemia(47)	PMID:31792411	15453	23228	9465	204508
CD4_M_1_healthy	CD4.M 1 healthy	Blood	Normal	1231	Acute_leukemia(47)	PMID:31792411	5966	17028	8220	108810
CD4_M_2_healthy	CD4.M 2 healthy	Blood	Normal	443	Acute_leukemia(47)	PMID:31792411	6224	14313	8239	114704
CD4_M_3_healthy	CD4.M 3 healthy	Blood	Normal	304	Acute_leukemia(47)	PMID:31792411	5049	10082	7533	83268
CD8_EM_healthy	CD8.EM healthy	Blood	Normal	542	Acute_leukemia(47)	PMID:31792411	7086	14011	8405	136786
cDC_healthy	cDC healthy	Blood	Normal	328	Acute_leukemia(47)	PMID:31792411	11970	26893	9903	241100
CLP_1_healthy	CLP.1 healthy	Blood	Normal	1067	Acute_leukemia(47)	PMID:31792411	15081	36935	10784	255114
CLP_2_healthy	common lymphoid progenitor	Blood	Normal	822	Acute_leukemia(47)	PMID:31792411	6802	22420	9889	166696
CMP_LMPP_2_healthy	CMP.LMPP 2 healthy	Blood	Normal	558	Acute_leukemia(47)	PMID:31792411	6169	19999	10400	181774
CMP_LMPP_3_healthy	CMP.LMPP 3 healthy	Blood	Normal	324	Acute_leukemia(47)	PMID:31792411	9165	26060	10847	197838
CMP_LMPP_4_healthy	CMP.LMPP 4 healthy	Blood	Normal	54	Acute_leukemia(47)	PMID:31792411	11209	6688	6028	43160
GMP_2_healthy	GMP 2 healthy	Blood	Normal	245	Acute_leukemia(47)	PMID:31792411	18001	32773	10642	281094
Late_Eryth_healthy	Late.Eryth healthy	Blood	Normal	142	Acute_leukemia(47)	PMID:31792411	4438	6226	5440	48978
MPAL1_T1_2	Mixed phenotype acute leukaemia 1 T1 2	Blood	Leukemia	442	Acute_leukemia(47)	PMID:31792411	5348	18792	8847	147402
MPAL1_T1_3	Mixed phenotype acute leukaemia 1 T1 cell type 3	Blood	Leukemia	328	Acute_leukemia(47)	PMID:31792411	2640	8738	6599	63072
MPAL1_T1_4	MPAL1 T1 4	Blood	Leukemia	237	Acute_leukemia(47)	PMID:31792411	5714	9419	7645	97282
MPAL1_T2_4	MPAL1 T2 4	Blood	Leukemia	189	Acute_leukemia(47)	PMID:31792411	12959	22484	10044	229020
MPAL1_T2_5	Mixed phenotype acute leukaemia 1 T2 5	Blood	Leukemia	164	Acute_leukemia(47)	PMID:31792411	9949	21387	9525	170814
MPAL2_T1_2	MPAL2 T1 2	Blood	Leukemia	325	Acute_leukemia(47)	PMID:31792411	11497	29881	9370	274474
MPAL2_T1_3	Mixed phenotype acute leukaemia 2 T1 cell type 3	Blood	Leukemia	280	Acute_leukemia(47)	PMID:31792411	23027	44354	9808	440440
MPAL2_T1_4	MPAL2 T1 4	Blood	Leukemia	115	Acute_leukemia(47)	PMID:31792411	6507	7667	6881	74434
MPAL2_T2_2	MPAL2 T2 2	Blood	Leukemia	457	Acute_leukemia(47)	PMID:31792411	16143	37926	10080	277508
MPAL2_T2_4	MPAL2 T2 4	Blood	Leukemia	251	Acute_leukemia(47)	PMID:31792411	23643	46565	10098	403470
MPAL2_T2_5	Mixed phenotype acute leukaemia 2 T2 5	Blood	Leukemia	76	Acute_leukemia(47)	PMID:31792411	9784	7908	7066	80610
MPAL3_T1_3	Mixed phenotype acute leukaemia 3 T1 3	Blood	Leukemia	377	Acute_leukemia(47)	PMID:31792411	6912	11806	7939	112706
MPAL3_T1_4	MPAL3 T1 4	Blood	Leukemia	177	Acute_leukemia(47)	PMID:31792411	6714	7401	6531	72536
MPAL3_T1_5	Mixed phenotype acute leukaemia 3 T1 5	Blood	Leukemia	52	Acute_leukemia(47)	PMID:31792411	5680	3453	3271	19532
MPAL4_T1_1	MPAL4 T1 1	Blood	Leukemia	288	Acute_leukemia(47)	PMID:31792411	12509	26254	10308	209178
MPAL4_T1_2	Mixed phenotype acute leukaemia 4 T1 2	Blood	Leukemia	245	Acute_leukemia(47)	PMID:31792411	12958	20333	10149	193006
MPAL4_T1_3	Mixed phenotype acute leukaemia 4 T1 3	Blood	Leukemia	191	Acute_leukemia(47)	PMID:31792411	12704	23364	9952	191170
MPAL4_T1_4	MPAL4 T1 4	Blood	Leukemia	51	Acute_leukemia(47)	PMID:31792411	7449	3775	4143	29760
MPAL4_T2_0	Mixed phenotype acute leukaemia 4 T2 0	Blood	Leukemia	1329	Acute_leukemia(47)	PMID:31792411	5720	27494	9815	144284
MPAL4_T2_2	Mixed phenotype acute leukaemia 4 T2 2	Blood	Leukemia	108	Acute_leukemia(47)	PMID:31792411	9317	9985	7798	90496
MPAL5_R1_1	Mixed phenotype acute leukaemia 5 R1 1	Blood	Leukemia	527	Acute_leukemia(47)	PMID:31792411	4435	13682	8079	115796
MPAL5_R1_2	Mixed phenotype acute leukaemia 5 R1 2	Blood	Leukemia	248	Acute_leukemia(47)	PMID:31792411	5170	10033	7424	84940
MPAL5_R1_3	Mixed phenotype acute leukaemia 5 R1 3	Blood	Leukemia	236	Acute_leukemia(47)	PMID:31792411	7292	21262	9391	182628
MPAL5_R1_4	MPAL5 R1 4	Blood	Leukemia	57	Acute_leukemia(47)	PMID:31792411	6016	3970	3998	27614
MPAL5_T1	MPAL5 T1	Blood	Leukemia	1992	Acute_leukemia(47)	PMID:31792411	5050	28952	8359	161892
MPAL5R_T1_3	Mixed phenotype acute leukaemia 5R T1 3	Blood	Leukemia	444	Acute_leukemia(47)	PMID:31792411	9059	24721	10178	213236
NK_healthy	NK healthy	Blood	Normal	949	Acute_leukemia(47)	PMID:31792411	6775	19135	8617	143792
pDC_healthy	pDC healthy	Blood	Normal	825	Acute_leukemia(47)	PMID:31792411	10184	31751	9989	228872
Plasma_healthy	Plasma healthy	Blood	Normal	103	Acute_leukemia(47)	PMID:31792411	7823	8632	7038	71202
Pre_B_healthy	Pre.B healthy	Blood	Normal	1067	Acute_leukemia(47)	PMID:31792411	7402	23858	9452	182784
Arteries_C	Arteries	Lung	Normal	166	Lung_single_nucleus(127)	PMID:33164753	4657	3816	2587	11136
Arteries_E	Arteries	Lung	Normal	126	Lung_single_nucleus(127)	PMID:33164753	7115	4310	2982	13078
AT1_A	alveolar type 1	Lung	Normal	341	Lung_single_nucleus(127)	PMID:33164753	2906	6630	3812	18386
AT1_B	alveolar type 1	Lung	Normal	340	Lung_single_nucleus(127)	PMID:33164753	2429	5401	2798	13014
AT1_C	alveolar type 1	Lung	Normal	303	Lung_single_nucleus(127)	PMID:33164753	5502	12186	5926	34348
AT1_D	alveolar type 1	Lung	Normal	376	Lung_single_nucleus(127)	PMID:33164753	3425	7592	3653	18436
AT1_E	Alveolar type 1	Lung	Normal	341	Lung_single_nucleus(127)	PMID:33164753	7461	14755	7492	51916
AT1_F	alveolar type 1	Lung	Normal	334	Lung_single_nucleus(127)	PMID:33164753	3741	7887	4659	23794
AT1_G	Alveolar type 1	Lung	Normal	392	Lung_single_nucleus(127)	PMID:33164753	3008	7126	3543	17430
AT1_H	alveolar type 1	Lung	Normal	302	Lung_single_nucleus(127)	PMID:33164753	4784	10182	5204	27808
AT1_I	alveolar type 1	Lung	Normal	269	Lung_single_nucleus(127)	PMID:33164753	4056	7871	4168	22552
AT1_J	alveolar type 1	Lung	Normal	320	Lung_single_nucleus(127)	PMID:33164753	5270	12456	5845	39078
AT2_A	alveolar type 2	Lung	Normal	341	Lung_single_nucleus(127)	PMID:33164753	3286	7021	4510	24222
AT2_B	alveolar type 2	Lung	Normal	340	Lung_single_nucleus(127)	PMID:33164753	2496	5316	3344	15922
AT2_C	alveolar type 2	Lung	Normal	303	Lung_single_nucleus(127)	PMID:33164753	4956	9184	5353	27928
AT2_D	alveolar type 2	Lung	Normal	376	Lung_single_nucleus(127)	PMID:33164753	3293	6598	4116	19502
AT2_E	alveolar type 2	Lung	Normal	341	Lung_single_nucleus(127)	PMID:33164753	7208	13212	7047	45186
AT2_F	Alveolar type 2	Lung	Normal	334	Lung_single_nucleus(127)	PMID:33164753	3661	6446	4022	18620
AT2_G	alveolar type 2	Lung	Normal	311	Lung_single_nucleus(127)	PMID:33164753	2382	4056	2610	11208
AT2_H	alveolar type 2	Lung	Normal	302	Lung_single_nucleus(127)	PMID:33164753	3965	7924	4429	21410
AT2_I	alveolar type 2	Lung	Normal	371	Lung_single_nucleus(127)	PMID:33164753	2686	6091	4129	21550
AT2_J	alveolar type 2	Lung	Normal	320	Lung_single_nucleus(127)	PMID:33164753	4099	9046	4600	24028
B_cell_A	B cells	Lung	Normal	341	Lung_single_nucleus(127)	PMID:33164753	3762	6703	4215	22200
B_cell_B	B cells	Lung	Normal	150	Lung_single_nucleus(127)	PMID:33164753	1905	684	294	820
B_cell_C	B cells	Lung	Normal	143	Lung_single_nucleus(127)	PMID:33164753	4320	2424	1801	6534
B_cell_D	B cells	Lung	Normal	137	Lung_single_nucleus(127)	PMID:33164753	3191	1764	880	2816
B_cell_F	B cells	Lung	Normal	223	Lung_single_nucleus(127)	PMID:33164753	2595	1904	1448	5042
Basal_cells_D	Basal cells	Lung	Normal	166	Lung_single_nucleus(127)	PMID:33164753	5097	5135	3298	15006
Capillary_1_A	Capillary	Lung	Normal	341	Lung_single_nucleus(127)	PMID:33164753	4238	8169	4704	28690
Capillary_1_B	Capillary	Lung	Normal	340	Lung_single_nucleus(127)	PMID:33164753	3429	8973	4305	25338
Capillary_1_C	Capillary	Lung	Normal	303	Lung_single_nucleus(127)	PMID:33164753	4398	7248	4459	26018
Capillary_1_D	Capillary	Lung	Normal	265	Lung_single_nucleus(127)	PMID:33164753	3642	6703	3399	17020
Capillary_1_E	Capillary	Lung	Normal	341	Lung_single_nucleus(127)	PMID:33164753	4513	7039	4461	25014
Capillary_1_F	Capillary	Lung	Normal	237	Lung_single_nucleus(127)	PMID:33164753	3071	2706	2055	8700
Capillary_1_G	Capillary	Lung	Normal	353	Lung_single_nucleus(127)	PMID:33164753	2859	5395	3402	18606
Capillary_1_H	Capillary	Lung	Normal	130	Lung_single_nucleus(127)	PMID:33164753	3825	1411	772	3050
Capillary_1_I	Capillary	Lung	Normal	278	Lung_single_nucleus(127)	PMID:33164753	3295	4996	3122	17562
Capillary_1_J	Capillary	Lung	Normal	366	Lung_single_nucleus(127)	PMID:33164753	4938	9685	5004	32350
Capillary_2_A	Capillary	Lung	Normal	290	Lung_single_nucleus(127)	PMID:33164753	3197	4855	2985	13672
Capillary_2_B	Capillary	Lung	Normal	201	Lung_single_nucleus(127)	PMID:33164753	2876	3251	1723	7188
Capillary_2_C	Capillary	Lung	Normal	303	Lung_single_nucleus(127)	PMID:33164753	3852	6346	3753	19278
Capillary_2_D	Capillary	Lung	Normal	203	Lung_single_nucleus(127)	PMID:33164753	3132	3851	2020	8562
Capillary_2_E	Capillary	Lung	Normal	341	Lung_single_nucleus(127)	PMID:33164753	4108	6331	3949	20004
Capillary_2_F	Capillary	Lung	Normal	187	Lung_single_nucleus(127)	PMID:33164753	2866	2137	1411	5520
Capillary_2_G	Capillary	Lung	Normal	247	Lung_single_nucleus(127)	PMID:33164753	3149	4562	2743	13044
Capillary_2_H	Capillary	Lung	Normal	101	Lung_single_nucleus(127)	PMID:33164753	3272	1430	765	2652
Capillary_2_I	Capillary	Lung	Normal	129	Lung_single_nucleus(127)	PMID:33164753	3113	1860	885	3622
Capillary_2_J	Capillary	Lung	Normal	222	Lung_single_nucleus(127)	PMID:33164753	4099	4449	2831	14720
Ciliated_cells_A	Ciliated cells	Lung	Normal	106	Lung_single_nucleus(127)	PMID:33164753	4268	1838	1150	3912
Ciliated_cells_B	Ciliated cells	Lung	Normal	320	Lung_single_nucleus(127)	PMID:33164753	1438	1736	660	2002
Ciliated_cells_C	Ciliated cells	Lung	Normal	179	Lung_single_nucleus(127)	PMID:33164753	4452	1598	898	3100
Ciliated_cells_D	Ciliated cells	Lung	Normal	376	Lung_single_nucleus(127)	PMID:33164753	3162	9653	4566	21488
Ciliated_cells_E	Ciliated cells	Lung	Normal	112	Lung_single_nucleus(127)	PMID:33164753	6389	3495	2540	10214
Ciliated_cells_G	Ciliated cells	Lung	Normal	131	Lung_single_nucleus(127)	PMID:33164753	2672	1103	552	1656
Ciliated_cells_H	Ciliated cells	Lung	Normal	205	Lung_single_nucleus(127)	PMID:33164753	3523	3850	2119	8098
Club_A	Club cells	Lung	Normal	130	Lung_single_nucleus(127)	PMID:33164753	4463	3152	1783	6222
Club_B	Club cells	Lung	Normal	150	Lung_single_nucleus(127)	PMID:33164753	1616	467	170	458
Club_C	Club cells	Lung	Normal	129	Lung_single_nucleus(127)	PMID:33164753	5178	3955	2498	10080
Club_D	Club cells	Lung	Normal	376	Lung_single_nucleus(127)	PMID:33164753	2924	7499	3774	16694
Club_E	Club cells	Lung	Normal	197	Lung_single_nucleus(127)	PMID:33164753	8053	10145	6160	34974
Club_F	Club cells	Lung	Normal	158	Lung_single_nucleus(127)	PMID:33164753	4149	3144	2000	7246
Club_H	Club cells	Lung	Normal	108	Lung_single_nucleus(127)	PMID:33164753	4695	2626	1675	6036
Erythrocytes_A	Erythrocytes	Lung	Normal	341	Lung_single_nucleus(127)	PMID:33164753	2315	2729	1845	7540
Erythrocytes_D	Erythrocytes	Lung	Normal	152	Lung_single_nucleus(127)	PMID:33164753	2512	1162	720	2666
Lymphatics_C	Lymphatics	Lung	Normal	111	Lung_single_nucleus(127)	PMID:33164753	5491	3113	1910	7502
Lymphatics_D	Lymphatics	Lung	Normal	213	Lung_single_nucleus(127)	PMID:33164753	3175	4572	2181	8480
Lymphatics_E	Lymphatics	Lung	Normal	116	Lung_single_nucleus(127)	PMID:33164753	6018	3055	1918	7352
Lymphatics_F	Lymphatics	Lung	Normal	142	Lung_single_nucleus(127)	PMID:33164753	3703	2196	1137	4044
Macrophages_A	Macrophages	Lung	Normal	341	Lung_single_nucleus(127)	PMID:33164753	4102	8968	4999	28998
Macrophages_B	Macrophages	Lung	Normal	340	Lung_single_nucleus(127)	PMID:33164753	2360	5140	2920	13018
Macrophages_C	Macrophages	Lung	Normal	303	Lung_single_nucleus(127)	PMID:33164753	7131	16757	7850	58362
Macrophages_D	Macrophages	Lung	Normal	376	Lung_single_nucleus(127)	PMID:33164753	3784	11074	5381	31890
Macrophages_E	Macrophages	Lung	Normal	341	Lung_single_nucleus(127)	PMID:33164753	10071	21497	9250	76200
Macrophages_F	Macrophages	Lung	Normal	334	Lung_single_nucleus(127)	PMID:33164753	4866	11276	5790	33840
Macrophages_G	Macrophages	Lung	Normal	311	Lung_single_nucleus(127)	PMID:33164753	2556	4178	2822	12564
Macrophages_H	Macrophages	Lung	Normal	302	Lung_single_nucleus(127)	PMID:33164753	5822	14338	6480	45922
Macrophages_I	Macrophages	Lung	Normal	371	Lung_single_nucleus(127)	PMID:33164753	3701	8501	3956	22098
Macrophages_J	Macrophages	Lung	Normal	320	Lung_single_nucleus(127)	PMID:33164753	4503	10843	5251	33864
Matrix_Fibrob_1_A	Matrix Fibroblasts	Lung	Normal	341	Lung_single_nucleus(127)	PMID:33164753	3970	9426	4027	22624
Matrix_Fibrob_1_B	Matrix Fibroblasts	Lung	Normal	340	Lung_single_nucleus(127)	PMID:33164753	3634	11738	4063	21034
Matrix_Fibrob_1_C	Matrix Fibroblasts	Lung	Normal	303	Lung_single_nucleus(127)	PMID:33164753	5454	12423	5671	31762
Matrix_Fibrob_1_D	Matrix Fibroblasts	Lung	Normal	376	Lung_single_nucleus(127)	PMID:33164753	4105	12069	4500	21820
Matrix_Fibrob_1_E	Matrix Fibroblasts	Lung	Normal	341	Lung_single_nucleus(127)	PMID:33164753	6505	15714	6711	41860
Matrix_Fibrob_1_F	Matrix Fibroblasts	Lung	Normal	334	Lung_single_nucleus(127)	PMID:33164753	4610	11212	4859	25022
Matrix_Fibrob_1_G	Matrix Fibroblasts	Lung	Normal	307	Lung_single_nucleus(127)	PMID:33164753	4244	10129	4497	24496
Matrix_Fibrob_1_H	Matrix Fibroblasts	Lung	Normal	164	Lung_single_nucleus(127)	PMID:33164753	6185	8721	3938	20298
Matrix_Fibrob_1_I	Matrix Fibroblasts	Lung	Normal	126	Lung_single_nucleus(127)	PMID:33164753	4943	4218	1924	7588
Matrix_Fibrob_1_J	Matrix Fibroblasts	Lung	Normal	256	Lung_single_nucleus(127)	PMID:33164753	4839	9346	4141	22684
Matrix_Fibrob_2_A	Matrix Fibroblasts	Lung	Normal	234	Lung_single_nucleus(127)	PMID:33164753	4835	8264	4551	24560
Matrix_Fibrob_2_B	Matrix Fibroblasts	Lung	Normal	128	Lung_single_nucleus(127)	PMID:33164753	3455	1946	865	2764
Matrix_Fibrob_2_C	Matrix Fibroblasts	Lung	Normal	254	Lung_single_nucleus(127)	PMID:33164753	5176	9331	4873	27974
Matrix_Fibrob_2_D	Matrix Fibroblasts	Lung	Normal	376	Lung_single_nucleus(127)	PMID:33164753	4231	14534	4850	25354
Matrix_Fibrob_2_E	Matrix Fibroblasts	Lung	Normal	204	Lung_single_nucleus(127)	PMID:33164753	6688	8742	4541	22732
Matrix_Fibrob_2_F	Matrix Fibroblasts	Lung	Normal	356	Lung_single_nucleus(127)	PMID:33164753	4524	11994	5079	26878
Matrix_Fibrob_2_G	Matrix Fibroblasts	Lung	Normal	221	Lung_single_nucleus(127)	PMID:33164753	1958	1800	815	2698
Matrix_Fibrob_2_J	Matrix Fibroblasts	Lung	Normal	168	Lung_single_nucleus(127)	PMID:33164753	6112	6633	3490	18044
MyoFibrob_A	Myofibroblasts	Lung	Normal	355	Lung_single_nucleus(127)	PMID:33164753	4086	9232	5159	30916
MyoFibrob_B	Myofibroblasts	Lung	Normal	179	Lung_single_nucleus(127)	PMID:33164753	3004	2923	1475	6012
MyoFibrob_C	Myofibroblasts	Lung	Normal	303	Lung_single_nucleus(127)	PMID:33164753	4323	8425	4335	22580
MyoFibrob_D	Myofibroblasts	Lung	Normal	322	Lung_single_nucleus(127)	PMID:33164753	3936	9833	4320	21408
MyoFibrob_E	Myofibroblasts	Lung	Normal	171	Lung_single_nucleus(127)	PMID:33164753	5290	4749	2907	12830
NK_cells_A	NK cells	Lung	Normal	341	Lung_single_nucleus(127)	PMID:33164753	2915	4398	3265	15086
NK_cells_B	NK cells	Lung	Normal	191	Lung_single_nucleus(127)	PMID:33164753	1876	1272	761	2668
NK_cells_C	NK cells	Lung	Normal	250	Lung_single_nucleus(127)	PMID:33164753	3639	3493	2765	12058
NK_cells_D	NK cells	Lung	Normal	227	Lung_single_nucleus(127)	PMID:33164753	2805	2701	1407	5672
NK_cells_F	NK cells	Lung	Normal	337	Lung_single_nucleus(127)	PMID:33164753	2423	2536	1959	7584
NK_cells_G	NK cells	Lung	Normal	175	Lung_single_nucleus(127)	PMID:33164753	1837	595	304	900
NK_cells_H	NK cells	Lung	Normal	248	Lung_single_nucleus(127)	PMID:33164753	2810	2985	2170	8376
NK_cells_I	NK cells	Lung	Normal	194	Lung_single_nucleus(127)	PMID:33164753	2969	1908	1346	5000
NK_cells_J	NK cells	Lung	Normal	334	Lung_single_nucleus(127)	PMID:33164753	4897	10745	3869	19844
Pericytes_A	Pericytes	Lung	Normal	354	Lung_single_nucleus(127)	PMID:33164753	4105	9774	5181	31618
Pericytes_B	Pericytes	Lung	Normal	281	Lung_single_nucleus(127)	PMID:33164753	3850	8873	3828	21508
Pericytes_C	Pericytes	Lung	Normal	311	Lung_single_nucleus(127)	PMID:33164753	5239	10869	5675	37312
Pericytes_D	Pericytes	Lung	Normal	192	Lung_single_nucleus(127)	PMID:33164753	4029	5040	2583	10896
Pericytes_E	Pericytes	Lung	Normal	358	Lung_single_nucleus(127)	PMID:33164753	5340	10494	5169	31572
Pericytes_F	Pericytes	Lung	Normal	115	Lung_single_nucleus(127)	PMID:33164753	3705	1332	719	2408
Pericytes_G	Pericytes	Lung	Normal	109	Lung_single_nucleus(127)	PMID:33164753	3635	1987	908	3322
T_cell_A	T cells	Lung	Normal	341	Lung_single_nucleus(127)	PMID:33164753	3034	3836	2855	11504
T_cell_B	T cells	Lung	Normal	373	Lung_single_nucleus(127)	PMID:33164753	1708	3117	1898	7866
T_cell_C	T cells	Lung	Normal	300	Lung_single_nucleus(127)	PMID:33164753	3789	4497	3494	15466
T_cell_D	T cells	Lung	Normal	376	Lung_single_nucleus(127)	PMID:33164753	2751	4993	2423	10940
T_cell_E	T cells	Lung	Normal	227	Lung_single_nucleus(127)	PMID:33164753	4751	3342	2821	11638
T_cell_F	T cells	Lung	Normal	334	Lung_single_nucleus(127)	PMID:33164753	2120	1768	1395	4554
T_cell_G	T cells	Lung	Normal	244	Lung_single_nucleus(127)	PMID:33164753	1639	932	546	1698
T_cell_H	T cells	Lung	Normal	360	Lung_single_nucleus(127)	PMID:33164753	2815	4272	2927	12786
T_cell_I	T cells	Lung	Normal	234	Lung_single_nucleus(127)	PMID:33164753	2079	1463	970	3332
T_cell_J	T cells	Lung	Normal	320	Lung_single_nucleus(127)	PMID:33164753	4749	7029	4477	25942
Acinar_pancreas	Acinar cells pancreas in fetal	Pancreas	Normal	1488	Atlas_fetal_tissues(214)	PMID:33184180	6945	34461	11434	143230
Adrenoc_4	Adrenocortical cells adrenal 4 in fetal	Adrenal	Normal	5149	Atlas_fetal_tissues(214)	PMID:33184180	1352	32543	8461	48510
Adrenoc_5	Adrenocortical cells adrenal 5 in fetal	Adrenal	Normal	4048	Atlas_fetal_tissues(214)	PMID:33184180	16114	36571	7812	86188
Adrenoc_8	Adrenocortical cells adrenal 8 in fetal	Adrenal	Normal	2805	Atlas_fetal_tissues(214)	PMID:33184180	3217	46907	10574	85252
Adrenocortical_adrenal_3	Adrenocortical cells adrenal 3 in fetal	Adrenal	Normal	5333	Atlas_fetal_tissues(214)	PMID:33184180	881	19305	6312	28162
Adrenocortical_adrenal_7	Adrenocortical cells adrenal 7 in fetal	Adrenal	Normal	3683	Atlas_fetal_tissues(214)	PMID:33184180	2730	38007	9578	79314
Antigen_present_thymus	Antigen presenting cells thymus in fetal	Thymus	Normal	362	Atlas_fetal_tissues(214)	PMID:33184180	5560	12675	8713	71088
Astro_cerebellum	Astrocytes cerebellum in fetal	Brain	Normal	790	Atlas_fetal_tissues(214)	PMID:33184180	7324	42226	11835	170202
Astro_cerebrum	Astrocytes cerebrum in fetal	Brain	Normal	6886	Atlas_fetal_tissues(214)	PMID:33184180	1800	29560	8736	61126
Astro_cerebrum_1	Astrocytes cerebrum 1 in fetal	Brain	Normal	2731	Atlas_fetal_tissues(214)	PMID:33184180	3605	42976	9865	83460
Astro_cerebrum_2	Astrocytes cerebrum 2 in fetal	Brain	Normal	601	Atlas_fetal_tissues(214)	PMID:33184180	9766	32496	11302	160336
Astro_Oligodendro_cerebrum	Astrocytes Oligodendrocytes cerebrum in fetal	Brain	Normal	5073	Atlas_fetal_tissues(214)	PMID:33184180	2473	36280	9774	87908
Astro_Oligodendro_cerebrum_0	Astrocytes Oligodendrocytes cerebrum 0 in fetal	Brain	Normal	1326	Atlas_fetal_tissues(214)	PMID:33184180	2291	20900	8703	60884
Astro_Oligodendro_cerebrum_2	Astrocytes Oligodendrocytes cerebrum 2 in fetal	Brain	Normal	1305	Atlas_fetal_tissues(214)	PMID:33184180	1999	20351	8813	60898
Astro_Oligodendro_cerebrum_4	Astrocytes Oligodendrocytes cerebrum 4 in fetal	Brain	Normal	420	Atlas_fetal_tissues(214)	PMID:33184180	16093	40419	11824	180066
Astrocyte_cerebrum_0	Astrocytes cerebrum 0 in fetal	Brain	Normal	3554	Atlas_fetal_tissues(214)	PMID:33184180	1054	22909	6889	35138
Astrocyte_Oligo	Astrocytes Oligodendrocytes cerebrum 3 in fetal	Brain	Normal	717	Atlas_fetal_tissues(214)	PMID:33184180	4184	17955	9021	70900
Astrocyte_Oligo_1	Astrocytes Oligodendrocytes cerebrum 1 in fetal	Brain	Normal	1305	Atlas_fetal_tissues(214)	PMID:33184180	5144	30968	10997	120438
BAE_lung_0	Bronchiolar and alveolar epithelial cells lung 0 in fetal	Lung	Normal	5273	Atlas_fetal_tissues(214)	PMID:33184180	976	21986	7234	33226
BAE_lung_4	Bronchiolar and alveolar epithelial cells lung 4 in fetal	Lung	Normal	1651	Atlas_fetal_tissues(214)	PMID:33184180	2949	30962	10643	93532
BAE_lung_5	Bronchiolar and alveolar epithelial cells lung 5 in fetal	Lung	Normal	773	Atlas_fetal_tissues(214)	PMID:33184180	72963	48392	9845	398118
Cardiomyo_6	Cardiomyocytes heart 6 in fetal	Heart	Normal	1849	Atlas_fetal_tissues(214)	PMID:33184180	1486	26270	7715	47166
Cardiomyo_heart_0	Cardiomyocytes heart 0 in fetal	Heart	Normal	9209	Atlas_fetal_tissues(214)	PMID:33184180	1021	29769	7984	52626
Cardiomyo_heart_7	Cardiomyocytes heart 7 in fetal	Heart	Normal	1244	Atlas_fetal_tissues(214)	PMID:33184180	10171	41075	10346	163546
Cerebellum	Cerebellum in fetal	Brain	Normal	3313	Atlas_fetal_tissues(214)	PMID:33184180	8593	49616	9468	179600
Cerebrum_Unk_3	Cerebrum Unknown 3 cerebrum 3 in fetal	Brain	Normal	265	Atlas_fetal_tissues(214)	PMID:33184180	25502	41309	11628	223030
Chromaffin_cell	Chromaffin cells adrenal in fetal	Adrenal	Normal	3126	Atlas_fetal_tissues(214)	PMID:33184180	4413	38561	9147	90434
Chromaffin_intestine	Chromaffin cells intestine in fetal	Intestine	Normal	756	Atlas_fetal_tissues(214)	PMID:33184180	6949	32526	11987	162548
Ciliated_epithelial_lung	Ciliated epithelial cells lung in fetal	Lung	Normal	1111	Atlas_fetal_tissues(214)	PMID:33184180	17258	44523	10989	227384
Ductal_pancreas	Ductal cells pancreas in fetal	Pancreas	Normal	474	Atlas_fetal_tissues(214)	PMID:33184180	16742	39452	12451	222670
ELF3_AGBL2_pos_heart	ELF3 AGBL2 positive cells heart in fetal	Heart	Normal	943	Atlas_fetal_tissues(214)	PMID:33184180	10648	40145	10584	202206
Endocardial_cell_heart	Endocardial cells heart in fetal	Heart	Normal	3591	Atlas_fetal_tissues(214)	PMID:33184180	4198	38600	8929	113578
ENS_glia	ENS glia intestine in fetal	Intestine	Normal	1086	Atlas_fetal_tissues(214)	PMID:33184180	6543	35259	11411	135022
ENS_glia_stomach	ENS glia stomach in fetal	Stomach	Normal	161	Atlas_fetal_tissues(214)	PMID:33184180	12827	15909	10320	102750
ENS_neur_intestine	ENS neurons intestine in fetal	Intestine	Normal	1862	Atlas_fetal_tissues(214)	PMID:33184180	5873	42754	10590	133884
ENS_neur_stomach	ENS neurons stomach in fetal	Stomach	Normal	370	Atlas_fetal_tissues(214)	PMID:33184180	10497	28940	12243	185004
Epicardial_fat_	Epicardial fat cells heart in fetal	Heart	Normal	366	Atlas_fetal_tissues(214)	PMID:33184180	13612	37757	12418	239166
Epithelial_stomach	Epithelial cells stomach in fetal	Stomach	Normal	570	Atlas_fetal_tissues(214)	PMID:33184180	32700	49745	10140	293750
Erythrob_adrenal	Erythroblasts adrenal in fetal	Adrenal	Normal	356	Atlas_fetal_tissues(214)	PMID:33184180	3247	5433	4823	27198
Erythrob_heart	Erythroblasts heart in fetal	Heart	Normal	2087	Atlas_fetal_tissues(214)	PMID:33184180	6363	38594	9698	181032
Erythrob_liver_7	Erythroblasts liver 7 in fetal	Liver	Normal	6590	Atlas_fetal_tissues(214)	PMID:33184180	1406	16262	7373	59570
Erythrob_placenta	Erythroblasts placenta in fetal	Placenta	Normal	400	Atlas_fetal_tissues(214)	PMID:33184180	3299	7125	5603	35060
EX_cerebrum_1	Excitatory neurons cerebrum state 1 in fetal	Brain	Normal	8587	Atlas_fetal_tissues(214)	PMID:33184180	1874	36892	8580	54286
EX_cerebrum_2	Excitatory neurons cerebrum 2 in fetal	Brain	Normal	8231	Atlas_fetal_tissues(214)	PMID:33184180	2067	34785	8704	54290
EX_cerebrum_3	Excitatory neurons cerebrum 3 in fetal	Brain	Normal	7774	Atlas_fetal_tissues(214)	PMID:33184180	957	22093	5971	25916
EX_cerebrum_5	Excitatory neurons cerebrum 5 in fetal	Brain	Normal	2680	Atlas_fetal_tissues(214)	PMID:33184180	4265	41060	8455	70522
EX_cerebrum_6	Excitatory neurons cerebrum 6 in fetal	Brain	Normal	1198	Atlas_fetal_tissues(214)	PMID:33184180	3923	30891	10600	99460
EX_cerebrum_7	Excitatory neurons cerebrum 7 in fetal	Brain	Normal	1056	Atlas_fetal_tissues(214)	PMID:33184180	4899	32803	9762	78212
Extravil_Trophobs_placenta	Extravillous trophoblasts placenta in fetal	Placenta	Normal	1132	Atlas_fetal_tissues(214)	PMID:33184180	19159	45671	9146	311522
Fetal_cerebrum	Cerebrum in fetal	Brain	Normal	85261	Atlas_fetal_tissues(214)	PMID:33184180	3146	33630	10249	86250
Fetal_eye	Eye in fetal	Eye	Normal	9712	Atlas_fetal_tissues(214)	PMID:33184180	15558	43375	9690	231470
Fetal_heart	Heart in fetal	Heart	Normal	79248	Atlas_fetal_tissues(214)	PMID:33184180	10623	41902	9556	209358
Fetal_intestine	Intestine in fetal	Intestine	Normal	42942	Atlas_fetal_tissues(214)	PMID:33184180	7553	41224	10887	217074
Fetal_Lung	Lung in fetal	Lung	Normal	72662	Atlas_fetal_tissues(214)	PMID:33184180	7063	42999	11206	184300
Fetal_placenta	Placenta in fetal	Placenta	Normal	45181	Atlas_fetal_tissues(214)	PMID:33184180	8577	44165	9700	270690
Fetal_stomach	Stomach in fetal	Stomach	Normal	3840	Atlas_fetal_tissues(214)	PMID:33184180	14456	44199	9818	250948
Fetal_thymus	Thymus in fetal	Thymus	Normal	21499	Atlas_fetal_tissues(214)	PMID:33184180	9174	29466	9510	130036
Ganglion_eye	Ganglion cells in fetal	Eye	Normal	678	Atlas_fetal_tissues(214)	PMID:33184180	13300	49756	11805	225340
Goblet_stomach	Goblet cells stomach in fetal	Stomach	Normal	1202	Atlas_fetal_tissues(214)	PMID:33184180	11294	41807	11206	211968
Granule_n_cerebellum	Granule neurons cerebellum in fetal	Brain	Normal	1080	Atlas_fetal_tissues(214)	PMID:33184180	7561	48192	11184	171604
HBEC_1	Bronchiolar and alveolar epithelial cells lung 1 in fetal	Lung	Normal	4176	Atlas_fetal_tissues(214)	PMID:33184180	3753	36732	10280	98150
HBEC_2	Bronchiolar and alveolar epithelial cells lung in fetal	Lung	Normal	3591	Atlas_fetal_tissues(214)	PMID:33184180	2861	41762	11081	99334
Hepatob_liver_3	Hepatoblasts liver 3 in fetal	Liver	Normal	3047	Atlas_fetal_tissues(214)	PMID:33184180	5169	33318	8575	99806
Hepatoblasts_liver_0	Hepatoblasts liver 0 in fetal	Liver	Normal	9576	Atlas_fetal_tissues(214)	PMID:33184180	990	20865	7162	36392
Hepatoblasts_liver_1	Hepatoblasts liver 1 in fetal	Liver	Normal	7600	Atlas_fetal_tissues(214)	PMID:33184180	1634	26060	8396	53164
Hepatoblasts_liver_4	Hepatoblasts liver 4 in fetal	Liver	Normal	2746	Atlas_fetal_tissues(214)	PMID:33184180	4645	43250	10768	100948
Horizontal_Amacrine_eye	Horizontal cells Amacrine cells eye in fetal	Eye	Normal	1418	Atlas_fetal_tissues(214)	PMID:33184180	8534	42473	11029	196904
HSC_liver	Hematopoietic stem cells liver in fetal	Liver	Normal	1241	Atlas_fetal_tissues(214)	PMID:33184180	3705	29086	11083	102208
IGFBP1_DKK1_pos_placenta	IGFBP1 DKK1 positive cells placenta in fetal	Placenta	Normal	305	Atlas_fetal_tissues(214)	PMID:33184180	19406	44513	11895	311928
Inhib_interneur_cerebellum	Inhibitory interneurons in cerebellum in fetal	Brain	Normal	669	Atlas_fetal_tissues(214)	PMID:33184180	12837	47303	9991	188772
Inhib_neur_cerebrum	Inhibitory neurons cerebrum 1 in fetal	Brain	Normal	2508	Atlas_fetal_tissues(214)	PMID:33184180	1501	14232	5186	22076
Inhib_neur_cerebrum_0	Inhibitory neurons cerebrum 0 in fetal	Brain	Normal	3138	Atlas_fetal_tissues(214)	PMID:33184180	1101	36894	7275	35716
Inhib_neur_cerebrum_2	Inhibitory neurons cerebrum 2 in fetal	Brain	Normal	2408	Atlas_fetal_tissues(214)	PMID:33184180	1196	19731	5395	21716
Inhib_neur_cerebrum_3	Inhibitory neurons cerebrum 3 in fetal	Brain	Normal	2166	Atlas_fetal_tissues(214)	PMID:33184180	3277	27053	7849	46216
Inhib_neur_cerebrum_4	Inhibitory neurons cerebrum 4 in fetal	Brain	Normal	1755	Atlas_fetal_tissues(214)	PMID:33184180	2881	38478	9929	85246
Intestinal_epithelial_0	Intestinal epithelial cells intestine 0 in fetal	Intestine	Normal	3859	Atlas_fetal_tissues(214)	PMID:33184180	2482	36945	9904	81496
Intestinal_epithelial_2	Intestinal epithelial cells intestine 2 in fetal	Intestine	Normal	2615	Atlas_fetal_tissues(214)	PMID:33184180	1620	40510	9488	67470
Intestinal_epithelial_5	Intestinal epithelial cells intestine 5 in fetal	Intestine	Normal	1728	Atlas_fetal_tissues(214)	PMID:33184180	1890	24525	8794	59640
Intestine_Unknown_4	Intestine Unknown 4 intestine in fetal	Intestine	Normal	2223	Atlas_fetal_tissues(214)	PMID:33184180	3084	37209	9482	113872
Intestine_Unknown_8	Intestine Unknown 8 intestine in fetal	Intestine	Normal	1111	Atlas_fetal_tissues(214)	PMID:33184180	10161	40329	10454	182322
Islet_endocrine_pancreas	Islet endocrine cells pancreas in fetal	Pancreas	Normal	478	Atlas_fetal_tissues(214)	PMID:33184180	12890	37924	12418	197732
Kidney_Unknown.14_kidney	Kidney Unknown 14 kidney in fetal	Kidney	Normal	325	Atlas_fetal_tissues(214)	PMID:33184180	25086	39146	12220	287378
Limbic_system_neur_cerebrum	Limbic system neurons cerebrum in fetal	Brain	Normal	1590	Atlas_fetal_tissues(214)	PMID:33184180	5801	28948	6956	39414
Lymphatic_endo_intestine	Lymphatic endothelial cells intestine in fetal	Intestine	Normal	468	Atlas_fetal_tissues(214)	PMID:33184180	6829	25563	11153	132804
Lymphatic_endo_lung	Lymphatic endothelial cells lung in fetal	Lung	Normal	662	Atlas_fetal_tissues(214)	PMID:33184180	5293	26041	10481	109392
Lymphatic_endothelial_heart	Lymphatic endothelial cells heart in fetal	Heart	Normal	462	Atlas_fetal_tissues(214)	PMID:33184180	10542	37169	12241	214208
Lymphoid_heart_0	Lymphoid cells heart 0 in fetal	Heart	Normal	1646	Atlas_fetal_tissues(214)	PMID:33184180	2391	25795	10213	86964
Lymphoid_heart_1	Lymphoid cells heart 1 in fetal	Heart	Normal	1091	Atlas_fetal_tissues(214)	PMID:33184180	6048	33822	11266	153820
Lymphoid_heart_2	Lymphoid cells heart 2 in fetal	Heart	Normal	1051	Atlas_fetal_tissues(214)	PMID:33184180	21341	46827	9670	251502
Lymphoid_heart_3	Lymphoid cells heart 3 in fetal	Heart	Normal	840	Atlas_fetal_tissues(214)	PMID:33184180	1529	8148	5439	25086
Lymphoid_heart_4	Lymphoid cells heart 4 in fetal	Heart	Normal	791	Atlas_fetal_tissues(214)	PMID:33184180	10640	39021	11231	183614
Lymphoid_intestine	Lymphoid cells intestine in fetal	Intestine	Normal	7197	Atlas_fetal_tissues(214)	PMID:33184180	1960	29359	9614	77692
Lymphoid_intestine_0	Lymphoid cells intestine 0 in fetal	Intestine	Normal	3116	Atlas_fetal_tissues(214)	PMID:33184180	2140	24069	8232	46518
Lymphoid_intestine_1	Lymphoid cells intestine 1 in fetal	Intestine	Normal	2380	Atlas_fetal_tissues(214)	PMID:33184180	2932	24730	8738	61176
Lymphoid_intestine_2	Lymphoid cells intestine 2 in fetal	Intestine	Normal	1188	Atlas_fetal_tissues(214)	PMID:33184180	4316	28335	10555	105876
Lymphoid_intestine_3	Lymphoid cells intestine 3 in fetal	Intestine	Normal	513	Atlas_fetal_tissues(214)	PMID:33184180	11208	31764	12041	177852
Lymphoid_liver	Lymphoid cells liver in fetal	Liver	Normal	4626	Atlas_fetal_tissues(214)	PMID:33184180	1704	29212	9481	72528
Lymphoid_lung	Lymphoid cells lung in fetal	Lung	Normal	1860	Atlas_fetal_tissues(214)	PMID:33184180	3169	28659	10598	104780
Lymphoid_Myeloid_muscle	Lymphoid and Myeloid cells muscle in fetal	Muscle	Normal	824	Atlas_fetal_tissues(214)	PMID:33184180	7579	35621	11601	178130
Lymphoid_Myeloid_pancreas	Lymphoid Myeloid cells pancreas in fetal	Pancreas	Normal	337	Atlas_fetal_tissues(214)	PMID:33184180	5029	10343	8504	67500
Lymphoid_placenta	Lymphoid cells placenta in fetal	Placenta	Normal	1026	Atlas_fetal_tissues(214)	PMID:33184180	5216	31951	10943	156784
Megakaryo_adrenal	Megakaryocytes adrenal in fetal	Adrenal	Normal	60	Atlas_fetal_tissues(214)	PMID:33184180	14230	4416	4867	24468
Megakaryo_liver	Megakaryocytes liver in fetal	Liver	Normal	1817	Atlas_fetal_tissues(214)	PMID:33184180	4860	33210	10737	128978
Megakaryo_lung	Megakaryocytes lung in fetal	Lung	Normal	568	Atlas_fetal_tissues(214)	PMID:33184180	3816	10291	7706	61100
Megakaryo_spleen	Megakaryocytes spleen in fetal	Spleen	Normal	405	Atlas_fetal_tissues(214)	PMID:33184180	7224	14527	9695	111154
Mesangial_kidney_0	Mesangial cells kidney 0 in fetal	Kidney	Normal	3223	Atlas_fetal_tissues(214)	PMID:33184180	1765	24296	7990	48050
Mesangial_kidney_4	Mesangial cells kidney 4 in fetal	Kidney	Normal	2039	Atlas_fetal_tissues(214)	PMID:33184180	2328	29483	9872	77388
Mesothelial_intestine	Mesothelial cells intestine in fetal	Intestine	Normal	180	Atlas_fetal_tissues(214)	PMID:33184180	10026	13493	9326	92394
Metanephric_cell_4	Metanephric cells kidney 4 in fetal	Kidney	Normal	4195	Atlas_fetal_tissues(214)	PMID:33184180	3055	36618	9864	89662
Metanephric_cell_6	Metanephric cells kidney 6 in fetal	Kidney	Normal	3935	Atlas_fetal_tissues(214)	PMID:33184180	5237	41378	9417	140314
Metanephric_cell_8	Metanephric cells kidney 8 in fetal	Kidney	Normal	2579	Atlas_fetal_tissues(214)	PMID:33184180	7631	42204	8766	138250
Metanephric_kidney_2	Metanephric cells kidney 2 in fetal	Kidney	Normal	5278	Atlas_fetal_tissues(214)	PMID:33184180	1268	28473	8828	49460
Muscle_Unknown.7_muscle	Muscle Unknown 7 muscle in fetal	Muscle	Normal	966	Atlas_fetal_tissues(214)	PMID:33184180	8943	36219	10892	159870
Myeloid_adrenal	Myeloid cells adrenal in fetal	Adrenal	Normal	686	Atlas_fetal_tissues(214)	PMID:33184180	4103	18191	9590	87682
Myeloid_heart	Myeloid cells heart in fetal	Heart	Normal	1817	Atlas_fetal_tissues(214)	PMID:33184180	2916	30495	10600	115238
Myeloid_intestine	Myeloid cells intestine in fetal	Intestine	Normal	2467	Atlas_fetal_tissues(214)	PMID:33184180	3749	56914	11195	131304
Myeloid_kidney	Myeloid cells kidney in fetal	Kidney	Normal	1176	Atlas_fetal_tissues(214)	PMID:33184180	6870	37599	11860	191556
Myeloid_liver	Myeloid cells liver in fetal	Liver	Normal	6430	Atlas_fetal_tissues(214)	PMID:33184180	2004	31403	9283	74482
Myeloid_liver_0	Myeloid cells liver 0 in fetal	Liver	Normal	2150	Atlas_fetal_tissues(214)	PMID:33184180	2149	29972	8493	51746
Myeloid_liver_1	Myeloid cells liver 1 in fetal	Liver	Normal	1927	Atlas_fetal_tissues(214)	PMID:33184180	2260	27335	10230	89764
Myeloid_liver_2	Myeloid cells liver 2 in fetal	Liver	Normal	1544	Atlas_fetal_tissues(214)	PMID:33184180	3874	26523	9112	72192
Myeloid_liver_3	Myeloid cells liver 3 in fetal	Liver	Normal	809	Atlas_fetal_tissues(214)	PMID:33184180	9406	37565	11892	189652
Myeloid_lung	Myeloid cells lung in fetal	Lung	Normal	1288	Atlas_fetal_tissues(214)	PMID:33184180	3521	26628	10048	93368
Myeloid_placenta	Myeloid cells placenta in fetal	Placenta	Normal	8027	Atlas_fetal_tissues(214)	PMID:33184180	2709	32360	8750	123938
Myeloid_placenta_0	Myeloid cell state 0 in fetal	Placenta	Normal	2773	Atlas_fetal_tissues(214)	PMID:33184180	1585	32833	8717	60206
Myeloid_placenta_2	Myeloid cells placenta 2 in fetal	Placenta	Normal	1467	Atlas_fetal_tissues(214)	PMID:33184180	3343	36290	10503	94716
Myeloid_placenta_3	Myeloid cells placenta 3 in fetal	Placenta	Normal	806	Atlas_fetal_tissues(214)	PMID:33184180	5438	26092	9860	115718
Myeloid_placenta_4	Myeloid cells placenta 4 in fetal	Placenta	Normal	805	Atlas_fetal_tissues(214)	PMID:33184180	13733	40046	9855	253456
Myeloid_spleen	Myeloid cells spleen in fetal	Spleen	Normal	219	Atlas_fetal_tissues(214)	PMID:33184180	8718	12577	9082	88964
Neuroendocrine_lung	Neuroendocrine cells lung in fetal	Lung	Normal	544	Atlas_fetal_tissues(214)	PMID:33184180	4488	16698	9377	74370
PAEP_MECOM_pos_placenta	PAEP MECOM positive cells placenta in fetal	Placenta	Normal	509	Atlas_fetal_tissues(214)	PMID:33184180	11955	41625	12066	315662
Pancreas_Unknown.1_pancreas	Pancreas Unknown 1 pancreas in fetal	Pancreas	Normal	1380	Atlas_fetal_tissues(214)	PMID:33184180	37772	54915	9715	235484
Parietal_and_chief_stomach	Parietal and chief cells stomach in fetal	Stomach	Normal	510	Atlas_fetal_tissues(214)	PMID:33184180	9989	33760	12394	195246
Photoreceptor_eye	Photoreceptor cells eye in fetal	Eye	Normal	2123	Atlas_fetal_tissues(214)	PMID:33184180	7022	51891	10870	214908
Purkinje_neur_cerebellum	Purkinje neurons cerebellum in fetal	Brain	Normal	774	Atlas_fetal_tissues(214)	PMID:33184180	7660	40640	11219	161634
Retinal_pigment_eye	Retinal pigment cells eye in fetal	Eye	Normal	574	Atlas_fetal_tissues(214)	PMID:33184180	15414	46895	12446	245914
Schwann_adrenal	Schwann cells adrenal in fetal	Adrenal	Normal	248	Atlas_fetal_tissues(214)	PMID:33184180	15430	28557	12075	171730
Schwann_heart	Schwann cells heart in fetal	Heart	Normal	558	Atlas_fetal_tissues(214)	PMID:33184180	6598	28302	11356	137524
Schwann_muscle	Schwann cells muscle in fetal	Muscle	Normal	802	Atlas_fetal_tissues(214)	PMID:33184180	23526	41403	9679	221568
Skeletal_muscle_muscle_3	Skeletal muscle cells muscle 3 in fetal	Muscle	Normal	2207	Atlas_fetal_tissues(214)	PMID:33184180	3014	75290	11135	119412
Skeletal_muscle_muscle_4	Skeletal muscle cells muscle 4 in fetal	Muscle	Normal	1851	Atlas_fetal_tissues(214)	PMID:33184180	28631	47762	9307	273772
SKOR2_NPSR1_p_cerebrum	SKOR2 NPSR1 positive cells cerebrum in fetal	Brain	Normal	2842	Atlas_fetal_tissues(214)	PMID:33184180	2009	34091	9165	60834
Smooth_muscle_heart	Smooth muscle cells heart in fetal	Heart	Normal	1690	Atlas_fetal_tissues(214)	PMID:33184180	5446	39758	10776	148754
Smooth_muscle_intestine	Smooth muscle cells intestine in fetal	Intestine	Normal	1665	Atlas_fetal_tissues(214)	PMID:33184180	8698	37378	9878	155166
Smooth_muscle_muscle	Smooth muscle cells muscle in fetal	Muscle	Normal	826	Atlas_fetal_tissues(214)	PMID:33184180	15514	40452	10390	225700
Smooth_muscle_placenta	Smooth muscle cells placenta in fetal	Placenta	Normal	1487	Atlas_fetal_tissues(214)	PMID:33184180	7489	38117	9679	175264
Stellate_liver	Stellate cells liver in fetal	Liver	Normal	4310	Atlas_fetal_tissues(214)	PMID:33184180	1635	29870	9465	73522
Stromal_adrenal	Stromal cells adrenal in fetal	Adrenal	Normal	2617	Atlas_fetal_tissues(214)	PMID:33184180	7151	40301	8745	125224
Stromal_eye	Stromal cells eye in fetal	Eye	Normal	463	Atlas_fetal_tissues(214)	PMID:33184180	7470	26418	11528	136750
Stromal_heart	Stromal cells heart in fetal	Heart	Normal	9669	Atlas_fetal_tissues(214)	PMID:33184180	2163	40313	9941	84900
Stromal_heart_0	Stromal cells heart 0 in fetal	Heart	Normal	4135	Atlas_fetal_tissues(214)	PMID:33184180	1249	31217	8322	47972
Stromal_heart_1	Stromal cells heart 1 in fetal	Heart	Normal	2267	Atlas_fetal_tissues(214)	PMID:33184180	1628	50071	9819	65996
Stromal_heart_2	Stromal cells heart 2 in fetal	Heart	Normal	1714	Atlas_fetal_tissues(214)	PMID:33184180	4975	39573	10967	111288
Stromal_heart_3	Stromal cells heart 3 in fetal	Heart	Normal	1553	Atlas_fetal_tissues(214)	PMID:33184180	9292	39888	9259	126270
Stromal_intestine_0	Stromal cells intestine 0 in fetal	Intestine	Normal	2755	Atlas_fetal_tissues(214)	PMID:33184180	3306	35591	9377	91508
Stromal_intestine_1	Stromal cells intestine 1 in fetal	Intestine	Normal	2470	Atlas_fetal_tissues(214)	PMID:33184180	1448	36131	8834	57636
Stromal_intestine_2	Stromal cells intestine 2 in fetal	Intestine	Normal	1473	Atlas_fetal_tissues(214)	PMID:33184180	7275	36228	11083	139798
Stromal_intestine_3	Stromal cells intestine 3 in fetal	Intestine	Normal	665	Atlas_fetal_tissues(214)	PMID:33184180	37020	46541	9860	282072
Stromal_intestine_4	Stromal cells intestine 4 in fetal	Intestine	Normal	173	Atlas_fetal_tissues(214)	PMID:33184180	102005	47198	11468	353486
Stromal_kidney	Stromal cells kidney in fetal	Kidney	Normal	1610	Atlas_fetal_tissues(214)	PMID:33184180	5641	39230	11336	142342
Stromal_lung_0	Stromal cells lung 0 in fetal	Lung	Normal	9382	Atlas_fetal_tissues(214)	PMID:33184180	932	22215	6505	29328
Stromal_lung_1	Stromal cells lung 1 in fetal	Lung	Normal	8072	Atlas_fetal_tissues(214)	PMID:33184180	2603	38872	9597	64258
Stromal_lung_3	Stromal cells lung 3 in fetal	Lung	Normal	5283	Atlas_fetal_tissues(214)	PMID:33184180	2595	33134	9641	67324
Stromal_lung_5	Stromal cells lung 5 in fetal	Lung	Normal	3895	Atlas_fetal_tissues(214)	PMID:33184180	2266	30037	8895	55680
Stromal_lung_7	Stromal cells lung 7 in fetal	Lung	Normal	789	Atlas_fetal_tissues(214)	PMID:33184180	18673	47913	12031	189706
Stromal_lung_8	Stromal cells lung 8 in fetal	Lung	Normal	538	Atlas_fetal_tissues(214)	PMID:33184180	17752	41526	12219	220240
Stromal_muscle	Stromal cells muscle in fetal	Muscle	Normal	5860	Atlas_fetal_tissues(214)	PMID:33184180	3746	36350	8768	97748
Stromal_muscle_0	Stromal cells muscle 0 in fetal	Muscle	Normal	1579	Atlas_fetal_tissues(214)	PMID:33184180	11160	43322	9293	154278
Stromal_muscle_1	Stromal cells muscle 1 in fetal	Muscle	Normal	1474	Atlas_fetal_tissues(214)	PMID:33184180	4250	34486	10361	91294
Stromal_muscle_2	Stromal cells muscle 2 in fetal	Muscle	Normal	1439	Atlas_fetal_tissues(214)	PMID:33184180	3369	32203	9404	65824
Stromal_muscle_3	Stromal cells muscle 3 in fetal	Muscle	Normal	1368	Atlas_fetal_tissues(214)	PMID:33184180	7032	36911	11144	134976
Stromal_pancreas	Stromal cells pancreas in fetal	Pancreas	Normal	677	Atlas_fetal_tissues(214)	PMID:33184180	11945	42305	12313	226850
Stromal_placenta_0	Stromal cells placenta 0 in fetal	Placenta	Normal	1691	Atlas_fetal_tissues(214)	PMID:33184180	2810	39717	10143	137818
Stromal_placenta_1	Stromal cells placenta 1 in fetal	Placenta	Normal	1626	Atlas_fetal_tissues(214)	PMID:33184180	5238	39150	10952	157374
Stromal_placenta_2	Stromal cells placenta 2 in fetal	Placenta	Normal	1485	Atlas_fetal_tissues(214)	PMID:33184180	3079	32963	10431	115068
Stromal_placenta_3	Stromal cells placenta 3 in fetal	Placenta	Normal	743	Atlas_fetal_tissues(214)	PMID:33184180	7941	33363	11132	172286
Stromal_placenta_4	Stromal cells placenta 4 in fetal	Placenta	Normal	254	Atlas_fetal_tissues(214)	PMID:33184180	44817	45597	10249	414636
Stromal_spleen	Stromal cells spleen in fetal	Spleen	Normal	1269	Atlas_fetal_tissues(214)	PMID:33184180	4549	27574	10702	119304
Stromal_stomach	Stromal cells stomach in fetal	Stomach	Normal	771	Atlas_fetal_tissues(214)	PMID:33184180	10483	40952	12264	200080
Sympathoblasts_adrenal	Sympathoblasts adrenal in fetal	Adrenal	Normal	463	Atlas_fetal_tissues(214)	PMID:33184180	7283	19095	10029	106946
Syn_vil_cytoTrophobs_0	Syncytiotrophoblast and villous cytotrophoblasts placenta 0 in fetal	Placenta	Normal	3544	Atlas_fetal_tissues(214)	PMID:33184180	1233	35643	8713	59200
Syn_vil_cytoTrophobs_0	Syncytiotrophoblasts and villous cytotrophoblasts placenta 0 in fetal	Placenta	Normal	2114	Atlas_fetal_tissues(214)	PMID:33184180	6587	44753	8872	113534
Syn_vil_cytoTrophobs_1	Syncytiotrophoblasts and villous cytotrophoblasts placenta 1 in fetal	Placenta	Normal	1858	Atlas_fetal_tissues(214)	PMID:33184180	2235	42473	9842	86484
Syn_vil_cytoTrophobs_2	Syncytiotrophoblast and villous cytotrophoblasts placenta 2 in fetal	Placenta	Normal	1941	Atlas_fetal_tissues(214)	PMID:33184180	1737	29298	9283	58946
Syn_vil_cytoTrophobs_2	Syncytiotrophoblasts and villous cytotrophoblasts placenta 2 in fetal	Placenta	Normal	1461	Atlas_fetal_tissues(214)	PMID:33184180	21260	53753	9644	235086
Syn_vil_cytoTrophobs_3	Syncytiotrophoblast and villous cytotrophoblasts placenta 3 in fetal	Placenta	Normal	1750	Atlas_fetal_tissues(214)	PMID:33184180	3436	36705	10569	151808
Syn_vil_cytoTrophobs_3	Syncytiotrophoblasts and villous cytotrophoblasts placenta 3 in fetal	Placenta	Normal	680	Atlas_fetal_tissues(214)	PMID:33184180	9883	38919	11354	193570
Syn_vil_cytoTrophobs_4	Syncytiotrophoblast and villous cytotrophoblasts placenta 4 in fetal	Placenta	Normal	1589	Atlas_fetal_tissues(214)	PMID:33184180	2694	30305	10598	96086
Syn_vil_cytoTrophobs_5	Syncytiotrophoblast and villous cytotrophoblasts placenta 5 in fetal	Placenta	Normal	1320	Atlas_fetal_tissues(214)	PMID:33184180	28871	74655	9859	399624
Thymic_epithelial_thymus	Thymic epithelial cells thymus in fetal	Thymus	Normal	350	Atlas_fetal_tissues(214)	PMID:33184180	11477	31742	11975	181548
Thymocy_1	Thymocytes thymus 1 in fetal	Thymus	Normal	4866	Atlas_fetal_tissues(214)	PMID:33184180	1570	27784	9035	66126
Thymocytes_thymus_0	Thymocytes thymus 0 in fetal	Thymus	Normal	5677	Atlas_fetal_tissues(214)	PMID:33184180	2464	23241	8193	55946
Thymocytes_thymus_4	Thymocytes thymus 4 in fetal	Thymus	Normal	2029	Atlas_fetal_tissues(214)	PMID:33184180	4115	26778	9682	83340
Trophob_giant_placenta_0	Trophoblast giant cells placenta 0 in fetal	Placenta	Normal	1995	Atlas_fetal_tissues(214)	PMID:33184180	16886	55515	9626	237394
Trophob_giant_placenta_1	Trophoblast giant cells placenta 1 in fetal	Placenta	Normal	1462	Atlas_fetal_tissues(214)	PMID:33184180	11937	38779	9662	169254
Trophob_giant_placenta_2	Trophoblast giant cells placenta 2 in fetal	Placenta	Normal	1319	Atlas_fetal_tissues(214)	PMID:33184180	5906	42045	10551	123944
Trophob_giant_placenta_3	Trophoblast giant cells placenta 3 in fetal	Placenta	Normal	1264	Atlas_fetal_tissues(214)	PMID:33184180	3343	41418	11649	143404
Unknown.6_eye	Eye Unknown 6 eye in fetal	Eye	Normal	577	Atlas_fetal_tissues(214)	PMID:33184180	88533	63743	9887	316126
Ureteric_bud_kidney_2	Ureteric bud cells kidney 2 in fetal	Kidney	Normal	2212	Atlas_fetal_tissues(214)	PMID:33184180	1949	37159	10167	86088
Ureteric_bud_kidney_3	Ureteric bud cells kidney 3 in fetal	Kidney	Normal	1646	Atlas_fetal_tissues(214)	PMID:33184180	19955	44519	9721	328458
Vascular_endo_adrenal	Vascular endothelial cells adrenal in fetal	Adrenal	Normal	2615	Atlas_fetal_tissues(214)	PMID:33184180	2192	30382	9398	68562
Vascular_endo_cerebrum	Vascular endothelial cells cerebrum in fetal	Brain	Normal	1726	Atlas_fetal_tissues(214)	PMID:33184180	2517	38117	11189	146110
Vascular_endo_eye	Vascular endothelial cells eye in fetal	Eye	Normal	770	Atlas_fetal_tissues(214)	PMID:33184180	17166	44851	11398	218258
Vascular_endo_heart	Vascular endothelial cells heart in fetal	Heart	Normal	3192	Atlas_fetal_tissues(214)	PMID:33184180	2727	34111	9103	102014
Vascular_endo_intestine	Vascular endothelial cells intestine in fetal	Intestine	Normal	710	Atlas_fetal_tissues(214)	PMID:33184180	8827	35602	11829	182828
Vascular_endo_liver	Vascular endothelial cells liver in fetal	Liver	Normal	7720	Atlas_fetal_tissues(214)	PMID:33184180	1723	25969	8784	59062
Vascular_endo_liver_0	Vascular endothelial cells liver 0 in fetal	Liver	Normal	3515	Atlas_fetal_tissues(214)	PMID:33184180	1983	20858	7573	40822
Vascular_endo_liver_2	Vascular endothelial cells liver 2 in fetal	Liver	Normal	1170	Atlas_fetal_tissues(214)	PMID:33184180	7610	36001	11780	160588
Vascular_endo_muscle	Vascular endothelial cells muscle in fetal	Muscle	Normal	1541	Atlas_fetal_tissues(214)	PMID:33184180	16709	38164	8707	152912
Vascular_endo_pancreas	Vascular endothelial cells pancreas in fetal	Pancreas	Normal	160	Atlas_fetal_tissues(214)	PMID:33184180	18592	22442	11367	178976
Vascular_endo_placenta	Vascular endothelial cells placenta in fetal	Placenta	Normal	1536	Atlas_fetal_tissues(214)	PMID:33184180	9126	39785	9461	201468
Vascular_endo_spleen	Vascular endothelial cells spleen in fetal	Spleen	Normal	264	Atlas_fetal_tissues(214)	PMID:33184180	4328	7379	6028	33074
Vascular_endo_stomach	Vascular endothelial cells stomach in fetal	Stomach	Normal	256	Atlas_fetal_tissues(214)	PMID:33184180	16288	31741	12538	228058
Vascular_endo_thymus	Vascular endothelial cells thymus in fetal	Thymus	Normal	1046	Atlas_fetal_tissues(214)	PMID:33184180	5575	32325	11368	131496
GBM_4218_0	GBM 4218 0	Brain	Glioblastoma	557	Glioblastoma(14)	PMID:33427645	17432	18553	7410	60178
GBM_4218_1	GBM 4218 1	Brain	Glioblastoma	519	Glioblastoma(14)	PMID:33427645	9653	11339	6457	42678
GBM_4218_2	GBM 4218 2	Brain	Glioblastoma	437	Glioblastoma(14)	PMID:33427645	10706	11404	8566	76518
GBM_4218_3	GBM 4218 3	Brain	Glioblastoma	87	Glioblastoma(14)	PMID:33427645	5822	1998	2583	9924
GBM_4250_0	GBM 4250 0	Brain	Glioblastoma	920	Glioblastoma(14)	PMID:33427645	9324	6450	5426	39018
GBM_4250_1	GBM 4250 1	Brain	Glioblastoma	124	Glioblastoma(14)	PMID:33427645	726	406	197	678
GBM_4250_2	GBM 4250 2	Brain	Glioblastoma	112	Glioblastoma(14)	PMID:33427645	756	377	220	654
GBM_4250_3	GBM 4250 3	Brain	Glioblastoma	164	Glioblastoma(14)	PMID:33427645	6848	3835	4034	25874
GBM_4275_0	GBM 4275 0	Brain	Glioblastoma	580	Glioblastoma(14)	PMID:33427645	13746	11626	7524	56858
GBM_4275_1	GBM 4275 1	Brain	Glioblastoma	114	Glioblastoma(14)	PMID:33427645	652	410	247	644
GBM_4275_2	GBM 4275 2	Brain	Glioblastoma	154	Glioblastoma(14)	PMID:33427645	7104	5732	5749	35902
GBM_4349_0	GBM 4349 0	Brain	Glioblastoma	453	Glioblastoma(14)	PMID:33427645	16960	19558	9590	101568
GBM_4349_1	GBM 4349 1	Brain	Glioblastoma	202	Glioblastoma(14)	PMID:33427645	24125	17898	9257	98606
GBM_4349_2	GBM 4349 2	Brain	Glioblastoma	195	Glioblastoma(14)	PMID:33427645	17787	16943	7739	70576
293T_2_high	293T cell state 2 in high quality	Kidney	Normal	76	ArchR_cell_lines(21)	PMID:33633365	5732	3015	3370	28166
293T_2_low	293T cell state 2 in low quality	Kidney	Normal	65	ArchR_cell_lines(21)	PMID:33633365	5367	2350	2662	19250
GM12878_high	GM12878 cell in high quality	Blood	Normal	1348	ArchR_cell_lines(21)	PMID:33633365	5337	35251	9923	211446
HeLa_1_low	HeLa cell state 1 in low quality	Other	Adenocarcinoma	770	ArchR_cell_lines(21)	PMID:33633365	2982	20619	8307	108720
HeLa_2_high	HeLa cell state 2 in high quality	Other	Adenocarcinoma	92	ArchR_cell_lines(21)	PMID:33633365	4571	4459	3879	36760
HT1080_1_low	HT1080 cell state 1 in low quality	Other	Fibrosarcoma	956	ArchR_cell_lines(21)	PMID:33633365	5082	33936	9485	117916
HT1080_2_high	HT1080 cell state 2 in high quality	Other	Fibrosarcoma	69	ArchR_cell_lines(21)	PMID:33633365	4539	3428	2932	17678
Jurkat_high	Jurkat cell in high quality	Blood	acute T cell leukemia	1706	ArchR_cell_lines(21)	PMID:33633365	3873	28526	9724	136008
Jurkat_low	Jurkat cell in low quality	Blood	acute T cell leukemia	773	ArchR_cell_lines(21)	PMID:33633365	4493	23699	9384	131538
K562_1_high	K562 cell state 1 in high quality	Bone Marrow	Chronic Myelogenous Leukemia	1523	ArchR_cell_lines(21)	PMID:33633365	2350	21548	8759	116240
K562_1_low	K562 cell state 1 in low quality	Bone Marrow	Chronic Myelogenous Leukemia	464	ArchR_cell_lines(21)	PMID:33633365	2400	11619	6899	71058
K562_2_high	K562 cell state 2 in high quality	Bone Marrow	Chronic Myelogenous Leukemia	102	ArchR_cell_lines(21)	PMID:33633365	3444	2722	3036	24708
MCF10A_high	MCF10A cell in high quality	Breast	Fibrocystic Disease	908	ArchR_cell_lines(21)	PMID:33633365	1920	22427	7498	62650
MCF10A_low	MCF10A in low quality	Breast	Fibrocystic Disease	559	ArchR_cell_lines(21)	PMID:33633365	1848	16501	5914	42932
MCF7_1_high	MCF7 cell state 1 in high quality	Breast	Adenocarcinoma	1319	ArchR_cell_lines(21)	PMID:33633365	1269	19048	6590	58478
MCF7_1_low	MCF7 cell state 1 in low quality	Breast	Adenocarcinoma	763	ArchR_cell_lines(21)	PMID:33633365	1341	13372	5110	41174
T24_1_high	T24 cell state 1 in high quality	Bladder	Transitional Cell Carcinoma	1089	ArchR_cell_lines(21)	PMID:33633365	3128	27164	7996	68930
T24_1_low	T24 cell state 1 in low quality	Bladder	Transitional Cell Carcinoma	2918	ArchR_cell_lines(21)	PMID:33633365	3387	36651	9041	79644
T24_2_low	T24 cell state 2 in low quality	Bladder	Transitional Cell Carcinoma	99	ArchR_cell_lines(21)	PMID:33633365	6268	7969	5420	50800
THP1_1_high	THP1 cell state 1 in high quality	Blood	Acute monocytic leukemia	1134	ArchR_cell_lines(21)	PMID:33633365	2399	26813	9092	114026
THP1_1_low	THP1 cell state 1 in low quality	Blood	Acute monocytic leukemia	319	ArchR_cell_lines(21)	PMID:33633365	2383	12277	5568	45942
CD14_Mono	CD14 Mono	Blood	Normal	578	PBMC_10K_10X_Genomics(16)	Signac	5876	6700	4162	18920
CD16_Mono	CD16 Mononuclear cell	Blood	Normal	234	PBMC_10K_10X_Genomics(16)	Signac	5469	4094	3357	13966
CD4_Memo	CD4 Memory	Blood	Normal	722	PBMC_10K_10X_Genomics(16)	Signac	6531	3555	3803	16140
CD4_Naive	CD4 Naive	Blood	Normal	587	PBMC_10K_10X_Genomics(16)	Signac	7256	3578	3882	17092
CD8_Effector	CD8 Effector	Blood	Normal	662	PBMC_10K_10X_Genomics(16)	Signac	7635	4423	4069	18012
CD8_Naive	CD8 Naive	Blood	Normal	398	PBMC_10K_10X_Genomics(16)	Signac	5417	2613	3252	12902
CRC_basophil	basophil	Intestine	Colorectal cancer	327	PBMC_10K_10X_Genomics(16)	Signac	5349	4946	4017	18812
CRC_epithelial	epithelial	Intestine	Colorectal cancer	427	PBMC_10K_10X_Genomics(16)	Signac	4338	5089	3239	13160
CRC_myeloid_1	myeloid	Intestine	Colorectal cancer	211	PBMC_10K_10X_Genomics(16)	Signac	4509	3981	3161	14534
CRC_myeloid_2	myeloid	Intestine	Colorectal cancer	157	PBMC_10K_10X_Genomics(16)	Signac	4920	4088	3029	13366
DC	DC	Blood	Normal	128	PBMC_10K_10X_Genomics(16)	Signac	5877	3616	3204	13606
DN_T	Double Negative T cell	Blood	Normal	357	PBMC_10K_10X_Genomics(16)	Signac	6775	3400	3910	16870
NK_CD56Dim	NK CD56Dim	Blood	Normal	282	PBMC_10K_10X_Genomics(16)	Signac	6433	3547	3617	14990
PBMC	Peripheral blood mononuclear cell	Blood	Normal	7002	PBMC_10K_10X_Genomics(16)	Signac	15877	4384	5588	33154
pre-B	pre-B	Blood	Normal	244	PBMC_10K_10X_Genomics(16)	Signac	6106	3682	3557	14704
pro-B	pro-B	Blood	Normal	202	PBMC_10K_10X_Genomics(16)	Signac	5644	3454	3436	14036
