# Supplementary material for: scEnhancer: a single-cell enhancer resource with annotation across hundreds of tissue/cell types in three species
Source: Nucleic Acids Res. 2021 Nov 11;50(D1):D371–9. doi: 10.1093/nar/gkab1032 (PMC8728125; doi:10.1093/nar/gkab1032)
Supplement: gkab1032_Supplemental_Files [file gkab1032_supplemental_files.zip › Table_S3.xlsx]

## Sheet: Sheet1
Cell type	Description	Tissue	Health_state	Single cells	Batch	Source	Average peaks per cell	Enhancers	Promoters	Enhancer-gene interactions
BM_B_cell	BoneMarrow B cells	Bone Marrow	Normal	300	Atlas_adult_tissues(77)	PMID:30078704	2117	7064	5716	52060
BM_Collision	BoneMarrow Collisions	Bone Marrow	Normal	210	Atlas_adult_tissues(77)	PMID:30078704	2657	7524	5449	40800
BM_Dendritic_cell	BoneMarrow Dendritic cells	Bone Marrow	Normal	112	Atlas_adult_tissues(77)	PMID:30078704	1860	2232	2016	9124
BM_Erythroblasts	BoneMarrow Erythroblasts	Bone Marrow	Normal	2758	Atlas_adult_tissues(77)	PMID:30078704	2829	26054	8750	178430
BM_Hemato_pro	BoneMarrow Hematopoietic progenitors	Bone Marrow	Normal	3047	Atlas_adult_tissues(77)	PMID:30078704	4496	64865	9948	288204
BM_Immature_B	BoneMarrow Immature B cells	Bone Marrow	Normal	560	Atlas_adult_tissues(77)	PMID:30078704	1856	11756	6384	60216
BM_Macrophage	BoneMarrow Macrophages	Bone Marrow	Normal	124	Atlas_adult_tissues(77)	PMID:30078704	3909	7654	5813	50598
BM_Monocyte	BoneMarrow Monocytes	Bone Marrow	Normal	827	Atlas_adult_tissues(77)	PMID:30078704	3984	21917	8861	145080
Brain_Astrocytes	WholeBrain Astrocytes	Brain	Normal	749	Atlas_adult_tissues(77)	PMID:30078704	4618	27892	10088	149654
Brain_Collisions	WholeBrain Collisions	Brain	Normal	489	Atlas_adult_tissues(77)	PMID:30078704	10382	39147	11270	235710
Brain_Endo_II_cell	WholeBrain Endothelial II cells	Brain	Normal	161	Atlas_adult_tissues(77)	PMID:30078704	3791	8527	6326	45788
Brain_Ex_neur_SCPN	WholeBrain Ex. neurons SCPN	Brain	Normal	303	Atlas_adult_tissues(77)	PMID:30078704	13492	47888	10972	299318
Brain_Ex_neurons_CPN	WholeBrain Ex. neurons CPN	Brain	Normal	439	Atlas_adult_tissues(77)	PMID:30078704	13139	50195	10984	265804
Brain_Ex_neurons_CThPN	WholeBrain Ex. neurons CThPN	Brain	Normal	543	Atlas_adult_tissues(77)	PMID:30078704	13710	53957	11241	294968
Brain_inhib_neur	Inhibitory neurons	Brain	Normal	1205	Atlas_adult_tissues(77)	PMID:30078704	10845	49687	11482	254748
Brain_Microglia	WholeBrain Microglia	Brain	Normal	191	Atlas_adult_tissues(77)	PMID:30078704	4006	12066	7231	96680
Brain_Oligodendrocyte	WholeBrain Oligodendrocytes	Brain	Normal	969	Atlas_adult_tissues(77)	PMID:30078704	3459	23144	8713	98096
Brain_Purkinje_cells	WholeBrain Purkinje cells	Brain	Normal	195	Atlas_adult_tissues(77)	PMID:30078704	6109	16221	8562	93118
Brain_SOMp_Interneuron	WholeBrain SOM+ Interneurons	Brain	Normal	148	Atlas_adult_tissues(77)	PMID:30078704	8698	20533	9187	99018
Cereb_granule_brain	WholeBrain Cerebellar granule cells	Brain	Normal	3004	Atlas_adult_tissues(77)	PMID:30078704	3598	30434	8978	119506
Cerebellum	Cerebellum	Brain	Normal	2278	Atlas_adult_tissues(77)	PMID:30078704	3587	36914	10443	166798
Cerebellum_Astrocyte	Cerebellum Astrocytes	Brain	Normal	363	Atlas_adult_tissues(77)	PMID:30078704	2540	11057	6801	50882
Cerebellum_Cereb_granule	Cerebellum Cerebellar granule cells	Brain	Normal	1091	Atlas_adult_tissues(77)	PMID:30078704	2372	20379	7982	80604
Cerebellum_Collision	Cerebellum Collisions	Brain	Normal	104	Atlas_adult_tissues(77)	PMID:30078704	7447	10243	7445	56664
Cerebellum_Inhib_neur	Cerebellum Inhibitory neurons	Brain	Normal	281	Atlas_adult_tissues(77)	PMID:30078704	8829	28259	10457	159528
Cerebellum_Oligodendrocyte	Cerebellum Oligodendrocytes	Brain	Normal	128	Atlas_adult_tissues(77)	PMID:30078704	2209	3794	2923	12120
Cerebellum_Purkinje	Cerebellum Purkinje cells	Brain	Normal	122	Atlas_adult_tissues(77)	PMID:30078704	4578	7277	5910	35308
Endo_II_cell_liver	Liver Endothelial II cells	Liver	Normal	123	Atlas_adult_tissues(77)	PMID:30078704	1800	3453	2235	8760
Endo_II_cells_lung	Lung Endothelial II cells	Lung	Normal	1174	Atlas_adult_tissues(77)	PMID:30078704	5309	36232	10262	173380
Endothelial_I_cell	Heart Endothelial I cells	Heart	Normal	443	Atlas_adult_tissues(77)	PMID:30078704	1887	10946	6230	51006
Endothelial_II_cell	Heart Endothelial II cells	Heart	Normal	1358	Atlas_adult_tissues(77)	PMID:30078704	2879	30729	8841	118574
Heart_Macrophages	Heart Macrophages	Heart	Normal	201	Atlas_adult_tissues(77)	PMID:30078704	2575	8387	5868	58156
Kidney_Collecting_duct	Kidney Collecting duct	Kidney	Normal	164	Atlas_adult_tissues(77)	PMID:30078704	4560	11120	7003	67462
Kidney_DCT_CD	Kidney DCT CD	Kidney	Normal	499	Atlas_adult_tissues(77)	PMID:30078704	5833	25956	9908	190670
Kidney_Distal_tubule	Kidney Distal convoluted tubule	Kidney	Normal	319	Atlas_adult_tissues(77)	PMID:30078704	5879	20667	9057	154222
Kidney_Loop_of_henle	Kidney Loop of henle	Kidney	Normal	814	Atlas_adult_tissues(77)	PMID:30078704	5264	28233	9839	241552
Kidney_Podocytes	Kidney Podocytes	Kidney	Normal	447	Atlas_adult_tissues(77)	PMID:30078704	3535	20234	8307	127166
Kidney_Proximal_tubule	Kidney Proximal tubule	Kidney	Normal	2565	Atlas_adult_tissues(77)	PMID:30078704	6212	43796	10847	428970
Kidney_Proximal_tubule_S3	Kidney Proximal tubule S3	Kidney	Normal	594	Atlas_adult_tissues(77)	PMID:30078704	11473	42956	10725	268204
LargeIntestine_B	LargeIntestine B cells	Intestine	Normal	343	Atlas_adult_tissues(77)	PMID:30078704	3923	17255	8497	164236
LargeIntestine_Enterocyte	LargeIntestine Enterocytes	Intestine	Normal	4623	Atlas_adult_tissues(77)	PMID:30078704	4678	48152	10555	261260
LargeIntestine_T	LargeIntestine T cells	Intestine	Normal	122	Atlas_adult_tissues(77)	PMID:30078704	3340	6489	4667	35534
Liver_Endo_I_cell	Liver Endothelial I cells	Liver	Normal	195	Atlas_adult_tissues(77)	PMID:30078704	1753	5743	4075	22226
Lung_Activated_B	Lung Activated B cells	Lung	Normal	211	Atlas_adult_tissues(77)	PMID:30078704	1902	5447	4162	24352
Lung_Alveolar_macrophage	Lung Alveolar macrophages	Lung	Normal	557	Atlas_adult_tissues(77)	PMID:30078704	5715	28239	9567	221390
Lung_B	Lung B cells	Lung	Normal	2335	Atlas_adult_tissues(77)	PMID:30078704	3039	24748	8344	108268
Lung_Dendritic_cells	Lung Dendritic cells	Lung	Normal	575	Atlas_adult_tissues(77)	PMID:30078704	3019	18003	8216	114222
Lung_Endothelial_I_cells	Lung Endothelial I cells	Lung	Normal	189	Atlas_adult_tissues(77)	PMID:30078704	2269	5672	4570	31988
Lung_hemato_pro	Lung Hematopoietic progenitors	Lung	Normal	268	Atlas_adult_tissues(77)	PMID:30078704	2472	11242	4182	31978
Lung_Monocytes	Lung Monocytes	Lung	Normal	205	Atlas_adult_tissues(77)	PMID:30078704	4001	9620	6873	63730
Lung_NK_cell	Lung NK cells	Lung	Normal	211	Atlas_adult_tissues(77)	PMID:30078704	3187	7727	5732	45828
Lung_Regulatory_T	Lung Regulatory T cells	Lung	Normal	131	Atlas_adult_tissues(77)	PMID:30078704	3787	6007	5130	32748
Lung_T	Lung T cells	Lung	Normal	639	Atlas_adult_tissues(77)	PMID:30078704	3153	16074	7694	99774
Lung_Type_I_pneumocyte	Lung Type I pneumocytes	Lung	Normal	1622	Atlas_adult_tissues(77)	PMID:30078704	4026	32530	9663	183786
Lung_Type_II_pneumocyte	Lung Type II pneumocytes	Lung	Normal	156	Atlas_adult_tissues(77)	PMID:30078704	3467	7803	6159	42380
PFC_Astrocytes	PreFrontalCortex Astrocytes	Brain	Normal	551	Atlas_adult_tissues(77)	PMID:30078704	2615	16124	7588	66234
PFC_Collisions	PreFrontalCortex Collisions	Brain	Normal	177	Atlas_adult_tissues(77)	PMID:30078704	3452	8111	6139	38530
PFC_Ex_neurons_CPN	PreFrontalCortex Ex. neurons CPN	Cortex	Normal	1391	Atlas_adult_tissues(77)	PMID:30078704	11962	61860	10899	203638
PFC_Ex_neurons_CThPN	PreFrontalCortex Ex. neurons CThPN	Brain	Normal	995	Atlas_adult_tissues(77)	PMID:30078704	11495	59036	10958	223322
PFC_Ex_neurons_SCPN	PreFrontalCortex Ex. neurons SCPN	Brain	Normal	1160	Atlas_adult_tissues(77)	PMID:30078704	10929	63277	11206	420726
PFC_Inhib_neur	PreFrontalCortex Inhibitory neurons	Brain	Normal	320	Atlas_adult_tissues(77)	PMID:30078704	7957	32358	10361	163262
PFC_Microglia	PreFrontalCortex Microglia	Brain	Normal	197	Atlas_adult_tissues(77)	PMID:30078704	3222	9461	6309	48696
PFC_Oligodendrocyte	PreFrontalCortex Oligodendrocytes	Brain	Normal	458	Atlas_adult_tissues(77)	PMID:30078704	2248	11927	6426	51478
PFC_SOMp_Interneuron	PreFrontalCortex SOM+ Interneurons	Brain	Normal	386	Atlas_adult_tissues(77)	PMID:30078704	8190	36435	10523	181814
SmallIntestine	SmallIntestine	Intestine	Normal	4077	Atlas_adult_tissues(77)	PMID:30078704	3573	50836	9949	164752
SmallIntestine_B	SmallIntestine B cells	Intestine	Normal	374	Atlas_adult_tissues(77)	PMID:30078704	4769	23657	8974	155516
SmallIntestine_Enterocyte	SmallIntestine Enterocytes	Intestine	Normal	142	Atlas_adult_tissues(77)	PMID:30078704	5870	12659	6922	62012
Spleen	Spleen	Spleen	Normal	4020	Atlas_adult_tissues(77)	PMID:30078704	5508	35421	9655	235386
Spleen_Activated_B	Spleen Activated B cells	Spleen	Normal	244	Atlas_adult_tissues(77)	PMID:30078704	2794	9175	5812	44722
Spleen_B	Spleen B cells	Spleen	Normal	2197	Atlas_adult_tissues(77)	PMID:30078704	5483	29739	8756	122984
Spleen_Collisions	Spleen Collisions	Spleen	Normal	148	Atlas_adult_tissues(77)	PMID:30078704	9015	15253	7887	105770
Spleen_Dendritic_cells	Spleen Dendritic cells	Spleen	Normal	197	Atlas_adult_tissues(77)	PMID:30078704	7619	19670	8823	143096
Spleen_Regulatory_T	Spleen Regulatory T cells	Spleen	Normal	173	Atlas_adult_tissues(77)	PMID:30078704	5490	10262	6772	63970
Spleen_T	Spleen T cells	Spleen	Normal	715	Atlas_adult_tissues(77)	PMID:30078704	5009	21066	8363	130416
Testes	Testes	Testes	Normal	2723	Atlas_adult_tissues(77)	PMID:30078704	4641	43479	11085	163438
Testes_Sperm	Testes Sperm	Testes	Normal	2080	Atlas_adult_tissues(77)	PMID:30078704	3426	33539	10421	117098
Thymus_Regulatory_T	Thymus Regulatory T cells	Thymus	Normal	108	Atlas_adult_tissues(77)	PMID:30078704	5730	7612	5800	45620
Astro	Astro	Brain	Normal	330	Brain_5K_10X_Genomics(14)	Signac	23923	10581	9379	53604
L2_3_IT	L2 3 IT	Brain	Normal	591	Brain_5K_10X_Genomics(14)	Signac	50218	22836	9495	62304
L4	L4	Brain	Normal	520	Brain_5K_10X_Genomics(14)	Signac	38690	20348	9281	54530
L5_IT	L5 IT	Brain	Normal	220	Brain_5K_10X_Genomics(14)	Signac	36554	17780	8862	63876
L5_PT	L5 PT	Brain	Normal	85	Brain_5K_10X_Genomics(14)	Signac	40742	13855	8068	41016
L6_CT	L6 CT	Brain	Normal	304	Brain_5K_10X_Genomics(14)	Signac	31802	17832	9204	56446
L6_IT	L6 IT	Brain	Normal	211	Brain_5K_10X_Genomics(14)	Signac	42110	18071	9186	62570
L6b	L6b	Brain	Normal	51	Brain_5K_10X_Genomics(14)	Signac	30769	6649	7158	22806
Macrophage	Macrophage	Brain	Normal	209	Brain_5K_10X_Genomics(14)	Signac	28405	10676	8915	68704
Meis2	Meis2	Brain	Normal	79	Brain_5K_10X_Genomics(14)	Signac	30723	8134	7346	23760
Oligo	Oligo	Brain	Normal	496	Brain_5K_10X_Genomics(14)	Signac	16394	8675	8787	49224
Pvalb	Pvalb	Brain	Normal	121	Brain_5K_10X_Genomics(14)	Signac	33595	12081	9235	46782
Sst	Sst	Brain	Normal	80	Brain_5K_10X_Genomics(14)	Signac	25538	7457	8244	26368
Vip	Vip	Brain	Normal	82	Brain_5K_10X_Genomics(14)	Signac	16222	4571	7907	19478
CD45_P_breast_tumor	CD45+ breast tumor	Breast	Breast tumor	192	Breast_tumor_SCALE(2)	PMID:31594952	956	1657	253	958
Epcam_P	Epcam+ breast tumor	Breast	Breast tumor	192	Breast_tumor_SCALE(2)	PMID:31594952	542	961	141	488
Astrocyte_forebrain	AC_forebrain	Brain	Normal	120	Forebrain_SCALE(8)	PMID:31594952	385	587	34	92
Ex neur_1_forebrain	Excitatory neuron type 1 in forebrain	Brain	Normal	190	Forebrain_SCALE(8)	PMID:31594952	551	709	21	58
Ex neur_2_forebrain	Excitatory neuron type 2 in forebrain	Brain	Normal	366	Forebrain_SCALE(8)	PMID:31594952	489	805	21	50
Ex neur_3_forebrain	Excitatory neuron type 3 in forebrain	Brain	Normal	519	Forebrain_SCALE(8)	PMID:31594952	595	802	27	76
Inhib_neur_1_forebrain	Inhibitory neuron type 1 in forebrain	Brain	Normal	195	Forebrain_SCALE(8)	PMID:31594952	412	782	24	76
Inhib_neur_2_forebrain	Inhibitory neuron type 2 in forebrain	Brain	Normal	320	Forebrain_SCALE(8)	PMID:31594952	333	912	45	142
Microglia_forebrain	Microglia in forebrain	Brain	Normal	126	Forebrain_SCALE(8)	PMID:31594952	273	490	17	44
OC_forebrain	Oligodendrocyte in forebrain	Brain	Normal	252	Forebrain_SCALE(8)	PMID:31594952	361	1021	65	194
Forebrain_E11_5_0	Forebrain E11.5	Brain	Normal	757	Forebrain_single_nucleus(31)	PMID:29497140	992	9623	907	3690
Forebrain_E11_5_1	Forebrain E11.5 cell type 1	Brain	Normal	354	Forebrain_single_nucleus(31)	PMID:29497140	973	6251	694	2762
Forebrain_E12_5_0	Forebrain E12.5	Brain	Normal	622	Forebrain_single_nucleus(31)	PMID:29497140	1083	9678	877	3626
Forebrain_E12_5_1	Forebrain E12.5 cell type 1	Brain	Normal	454	Forebrain_single_nucleus(31)	PMID:29497140	1207	8718	806	3498
Forebrain_E13_5_0	Forebrain E13.5	Brain	Normal	468	Forebrain_single_nucleus(31)	PMID:29497140	932	7282	756	2950
Forebrain_E13_5_1	Forebrain E13.5 cell type 1	Brain	Normal	418	Forebrain_single_nucleus(31)	PMID:29497140	1183	8462	746	3192
Forebrain_E13_5_2	Forebrain E13.5 cell type 2	Brain	Normal	227	Forebrain_single_nucleus(31)	PMID:29497140	1364	6620	533	2126
Forebrain_E13_5_3	Forebrain E13.5 cell type 3	Brain	Normal	178	Forebrain_single_nucleus(31)	PMID:29497140	1107	4139	441	1510
Forebrain_E14_5_0	Forebrain E14.5	Brain	Normal	720	Forebrain_single_nucleus(31)	PMID:29497140	1018	9870	904	3962
Forebrain_E14_5_1	Forebrain E14.5 cell type 1	Brain	Normal	591	Forebrain_single_nucleus(31)	PMID:29497140	1284	11088	918	4472
Forebrain_E14_5_2	Forebrain E14.5 cell type 2	Brain	Normal	566	Forebrain_single_nucleus(31)	PMID:29497140	1338	12217	798	3904
Forebrain_E15_5_0	Forebrain E15.5	Brain	Normal	1695	Forebrain_single_nucleus(31)	PMID:29497140	1451	17382	1027	5010
Forebrain_E15_5_1	Forebrain E15.5 cell type 1	Brain	Normal	1004	Forebrain_single_nucleus(31)	PMID:29497140	1150	11540	1089	4450
Forebrain_E15_5_2	Forebrain E15.5 cell type 2	Brain	Normal	612	Forebrain_single_nucleus(31)	PMID:29497140	1163	10466	1043	5002
Forebrain_E15_5_3	Forebrain E15.5 cell type 3	Brain	Normal	514	Forebrain_single_nucleus(31)	PMID:29497140	1478	11429	1030	5424
Forebrain_E16_5_0	Forebrain E16.5	Brain	Normal	434	Forebrain_single_nucleus(31)	PMID:29497140	933	7058	657	2540
Forebrain_E16_5_1	Forebrain E16.5 cell type 1	Brain	Normal	425	Forebrain_single_nucleus(31)	PMID:29497140	1248	9933	608	2660
Forebrain_E16_5_2	Forebrain E16.5 cell type 2	Brain	Normal	195	Forebrain_single_nucleus(31)	PMID:29497140	1229	5478	438	1736
Forebrain_P0_0	Forebrain P0	Brain	Normal	647	Forebrain_single_nucleus(31)	PMID:29497140	1218	11436	909	4114
Forebrain_P0_1	Forebrain P0 cell type 1	Brain	Normal	482	Forebrain_single_nucleus(31)	PMID:29497140	923	7232	780	3318
Forebrain_P0_2	Forebrain P0 cell type 2	Brain	Normal	477	Forebrain_single_nucleus(31)	PMID:29497140	1179	8754	842	4008
Forebrain_P0_3	Forebrain P0 cell type 3	Brain	Normal	344	Forebrain_single_nucleus(31)	PMID:29497140	896	4850	664	2450
Forebrain_P0_4	Forebrain P0 cell type 4	Brain	Normal	190	Forebrain_single_nucleus(31)	PMID:29497140	1054	3630	388	1286
Forebrain_P0_5	Forebrain P0 cell type 5	Brain	Normal	139	Forebrain_single_nucleus(31)	PMID:29497140	1240	3833	338	1114
Forebrain_P56_0	Forebrain P56	Brain	Normal	1036	Forebrain_single_nucleus(31)	PMID:29497140	1706	18743	1102	5610
Forebrain_P56_1	Forebrain P56 cell type 1	Brain	Normal	852	Forebrain_single_nucleus(31)	PMID:29497140	1038	11941	1157	5588
Forebrain_P56_2	Forebrain P56 cell type 2	Brain	Normal	331	Forebrain_single_nucleus(31)	PMID:29497140	1032	6813	720	3020
Forebrain_P56_3	Forebrain P56 cell type 3	Brain	Normal	278	Forebrain_single_nucleus(31)	PMID:29497140	1018	5198	607	3044
Forebrain_P56_4	Forebrain P56 cell type 4	Brain	Normal	222	Forebrain_single_nucleus(31)	PMID:29497140	1246	6750	555	2254
Forebrain_P56_5	Forebrain P56 cell type 5	Brain	Normal	180	Forebrain_single_nucleus(31)	PMID:29497140	1245	5075	576	2686
Forebrain_P56_6	Forebrain P56 cell type 6	Brain	Normal	132	Forebrain_single_nucleus(31)	PMID:29497140	908	2680	404	1802
Alpha1_tancytes	Alpha1 tancytes	Other	Normal	1142	Hypothalamic_tanycytes(17)	PMID:34049878	4588	8456	3939	15072
Alpha2_tancytes_0	Alpha2 tancytes 0	Other	Normal	4117	Hypothalamic_tanycytes(17)	PMID:34049878	5576	5458	1806	5236
Alpha2_tancytes_1	Alpha2 tancytes 1	Other	Normal	3069	Hypothalamic_tanycytes(17)	PMID:34049878	4872	8419	3486	12134
Alpha2_tancytes_2	Alpha2 tancytes 2	Other	Normal	1017	Hypothalamic_tanycytes(17)	PMID:34049878	9334	10234	5058	23086
Alpha2_tancytes_3	Alpha2 tancytes 3	Other	Normal	1005	Hypothalamic_tanycytes(17)	PMID:34049878	6918	9507	4868	20212
Astrocyte	Astrocytes	Other	Normal	548	Hypothalamic_tanycytes(17)	PMID:34049878	5258	7738	4666	20222
Beta1_tancytes_0	Beta1 tancytes 0	Other	Normal	3518	Hypothalamic_tanycytes(17)	PMID:34049878	4153	7149	2112	6398
Beta1_tancytes_1	Beta1 tancytes 1	Other	Normal	488	Hypothalamic_tanycytes(17)	PMID:34049878	5009	8424	4997	21566
Beta2_tancytes	Beta2 tancytes	Other	Normal	1907	Hypothalamic_tanycytes(17)	PMID:34049878	4943	8054	3500	12544
Ependymal	Ependymal	Other	Normal	398	Hypothalamic_tanycytes(17)	PMID:34049878	5465	7086	4770	20006
Neuron_0	Neuron 0	Brain	Normal	1638	Hypothalamic_tanycytes(17)	PMID:34049878	4941	7655	3236	11796
Neuron_1	Neuron 1	Brain	Normal	763	Hypothalamic_tanycytes(17)	PMID:34049878	3001	5863	3593	13064
Neuron_2	Neuron 2	Brain	Normal	597	Hypothalamic_tanycytes(17)	PMID:34049878	2576	5186	3685	13518
Neuron_3	Neuron 3	Brain	Normal	207	Hypothalamic_tanycytes(17)	PMID:34049878	4050	4964	4012	16332
Neuron_4	Neuron 4	Brain	Normal	197	Hypothalamic_tanycytes(17)	PMID:34049878	4165	4840	3880	15668
OPCs	oligodendrocyte progenitor cells	Other	Normal	578	Hypothalamic_tanycytes(17)	PMID:34049878	4126	7594	4372	18370
Prolif_tancytes	Proliferating tancytes	Other	Normal	1096	Hypothalamic_tanycytes(17)	PMID:34049878	4904	7081	3860	13292
CD27n_NKC_spleen	CD27- Natural Killer in splenocyte	Spleen	Normal	75	Immune_cell_spleen_SCALE(12)	PMID:31594952	10514	8377	890	6156
CD27p_NKC_spleen	CD27+_Natural_Killer_splenocyte	Spleen	Normal	65	Immune_cell_spleen_SCALE(12)	PMID:31594952	11103	8374	867	6108
DC_spleen	Dendritic cell splenocyte	Spleen	Normal	61	Immune_cell_spleen_SCALE(12)	PMID:31594952	11672	9052	1003	8166
Follicular_B_spleno	Follicular B splenocyte	Spleen	Normal	1358	Immune_cell_spleen_SCALE(12)	PMID:31594952	12612	14119	1434	14490
Granuloc_spleen	Granulocyte_splenocyte	Spleen	Normal	85	Immune_cell_spleen_SCALE(12)	PMID:31594952	10437	8707	923	8492
Macrophage_spleen	Macrophage_splenocyte	Spleen	Normal	55	Immune_cell_spleen_SCALE(12)	PMID:31594952	12933	9267	951	7492
Memory_CD8_T	splenocyte	Spleen	Normal	116	Immune_cell_spleen_SCALE(12)	PMID:31594952	13301	11368	1145	10176
MZone_B_splenocyte	Marginal Zone B splenocyte	Spleen	Normal	254	Immune_cell_spleen_SCALE(12)	PMID:31594952	15817	14858	1549	17464
Naive_CD4_T_spleen	Naive CD4 T splenocyte	Spleen	Normal	454	Immune_cell_spleen_SCALE(12)	PMID:31594952	12414	13305	1366	12138
Naive_CD8_T_spleen	Naive CD8 T splenocyte	Spleen	Normal	331	Immune_cell_spleen_SCALE(12)	PMID:31594952	12801	12959	1291	11142
Reg_T_spleen	Regulatory_T_splenocyte	Spleen	Normal	89	Immune_cell_spleen_SCALE(12)	PMID:31594952	12378	9685	1039	8576
Transit_B_spleen	Transitional B splenocyte	Spleen	Normal	223	Immune_cell_spleen_SCALE(12)	PMID:31594952	14356	13556	1386	13908
Hepato_PHx_0h_0	Hepatocyte by partial hepatectomy 0hr 0	Liver	Normal	2524	Liver_regeneration(24)	PMID:33208554	15265	12463	5973	39640
Hepato_PHx_0h_1	Hepatocyte by partial hepatectomy 0hr 1	Liver	Normal	811	Liver_regeneration(24)	PMID:33208554	3518	8499	4397	18904
Hepato_PHx_0h_2	Hepatocyte by partial hepatectomy 0hr 2	Liver	Normal	590	Liver_regeneration(24)	PMID:33208554	492	2077	922	2614
Hepato_PHx_0h_3	Hepatocyte by partial hepatectomy 0hr 3	Liver	Normal	316	Liver_regeneration(24)	PMID:33208554	2911	5838	4797	23944
Hepato_PHx_0h_4	Hepatocyte by partial hepatectomy 0hr 4	Liver	Normal	175	Liver_regeneration(24)	PMID:33208554	9782	8731	5114	26128
Hepato_PHx_0h_5	Hepatocyte by partial hepatectomy 0hr 5	Liver	Normal	100	Liver_regeneration(24)	PMID:33208554	6207	4653	4686	24696
Hepato_PHx_48h_0	Hepatocyte by partial hepatectomy 48hr 0	Liver	Normal	1209	Liver_regeneration(24)	PMID:33208554	3237	12835	5240	23100
Hepato_PHx_48h_1	Hepatocyte by partial hepatectomy 48hr 1	Liver	Normal	660	Liver_regeneration(24)	PMID:33208554	587	3657	1865	6110
Hepato_PHx_48h_2	Hepatocyte by partial hepatectomy 48hr 2	Liver	Normal	799	Liver_regeneration(24)	PMID:33208554	9918	16317	7407	49854
Hepato_PHx_48h_3	Hepatocyte by partial hepatectomy 48hr 3	Liver	Normal	791	Liver_regeneration(24)	PMID:33208554	7575	15616	7577	74482
Hepato_PHx_48h_4	Hepatocyte by partial hepatectomy 48hr 4	Liver	Normal	500	Liver_regeneration(24)	PMID:33208554	7790	14104	7129	49696
Hepato_PHx_48h_5	Hepatocyte by partial hepatectomy 48hr 5	Liver	Normal	345	Liver_regeneration(24)	PMID:33208554	1986	5328	4337	20594
Hepato_PHx_48h_6	Hepatocyte by partial hepatectomy 48hr 6	Liver	Normal	328	Liver_regeneration(24)	PMID:33208554	8150	13360	6834	48882
Hepato_PHx_72h_0	Hepatocyte by partial hepatectomy 72hr 0	Liver	Normal	1077	Liver_regeneration(24)	PMID:33208554	420	3817	1682	5072
Hepato_PHx_72h_1	Hepatocyte by partial hepatectomy 72hr 1	Liver	Normal	1240	Liver_regeneration(24)	PMID:33208554	2449	11880	4733	18842
Hepato_PHx_72h_2	Hepatocyte by partial hepatectomy 72hr 2	Liver	Normal	979	Liver_regeneration(24)	PMID:33208554	3697	13708	6614	40148
Hepato_PHx_72h_3	Hepatocyte by partial hepatectomy 72hr 3	Liver	Normal	854	Liver_regeneration(24)	PMID:33208554	2948	11844	5225	23594
Hepato_PHx_72h_4	Hepatocyte by partial hepatectomy 72hr 4	Liver	Normal	709	Liver_regeneration(24)	PMID:33208554	2715	9622	4966	20848
Hepato_PHx_72h_5	Hepatocyte by partial hepatectomy 72hr 5	Liver	Normal	614	Liver_regeneration(24)	PMID:33208554	966	3984	3141	11356
Hepato_PHx_96h_0	Hepatocyte by partial hepatectomy 96hr 0	Liver	Normal	1506	Liver_regeneration(24)	PMID:33208554	2179	3382	1627	4802
Hepato_PHx_96h_1	Hepatocyte by partial hepatectomy 96hr 1	Liver	Normal	775	Liver_regeneration(24)	PMID:33208554	421	2006	947	2558
Hepato_PHx_96h_2	Hepatocyte by partial hepatectomy 96hr 2	Liver	Normal	1132	Liver_regeneration(24)	PMID:33208554	1559	3574	1600	4646
Hepato_PHx_96h_3	Hepatocyte by partial hepatectomy 96hr 3	Liver	Normal	639	Liver_regeneration(24)	PMID:33208554	893	2278	1549	4730
Hepato_PHx_96h_4	Hepatocyte by partial hepatectomy 96hr 4	Liver	Normal	345	Liver_regeneration(24)	PMID:33208554	4445	4170	2706	11122
