# Supplementary material for: scEnhancer: a single-cell enhancer resource with annotation across hundreds of tissue/cell types in three species
Source: Nucleic Acids Res. 2021 Nov 11;50(D1):D371–9. doi: 10.1093/nar/gkab1032 (PMC8728125; doi:10.1093/nar/gkab1032)
Supplement: gkab1032_Supplemental_Files [file gkab1032_supplemental_files.zip › Table_S4.xlsx]

## Sheet: Sheet1
Cell type	Description	Tissue	Health_state	Single cells	Batch	Source	Average peaks per cell	Enhancers	Promoters	Enhancer-gene interactions
E10-12_CNS_A	CNS	embryo	Normal	204	Dynamics_embryonic_development(47)	PMID:29539636	2037	7046	1698	20644
E10-12_CNS_B	CNS	embryo	Normal	181	Dynamics_embryonic_development(47)	PMID:29539636	1329	4934	1245	9452
E10-12_CNS_C	CNS	embryo	Normal	312	Dynamics_embryonic_development(47)	PMID:29539636	2634	9525	1959	26048
E10-12_CNS_D	CNS	embryo	Normal	398	Dynamics_embryonic_development(47)	PMID:29539636	2929	10725	2031	21494
E10-12_CNS_E	CNS	embryo	Normal	349	Dynamics_embryonic_development(47)	PMID:29539636	3128	10744	2053	23390
E10-12_Epidermis	Epidermis	embryo	Normal	838	Dynamics_embryonic_development(47)	PMID:29539636	3406	12501	2262	29788
E10-12_Fat_body	Fat_body	embryo	Normal	507	Dynamics_embryonic_development(47)	PMID:29539636	3158	11284	2296	38494
E10-12_Foregut	Foregut	embryo	Normal	219	Dynamics_embryonic_development(47)	PMID:29539636	1904	7189	1673	17664
E10-12_Glia	Glia	embryo	Normal	346	Dynamics_embryonic_development(47)	PMID:29539636	3485	10751	2239	31878
E10-12_Head_ecto	Head_ecto	embryo	Normal	153	Dynamics_embryonic_development(47)	PMID:29539636	2228	6729	1765	20992
E10-12_Hemocytes	Hemocytes	embryo	Normal	584	Dynamics_embryonic_development(47)	PMID:29539636	2741	11039	2243	32888
E10-12_Midgut_A	Midgut	embryo	Normal	322	Dynamics_embryonic_development(47)	PMID:29539636	3942	10853	2226	40128
E10-12_Midgut_B	Midgut	embryo	Normal	117	Dynamics_embryonic_development(47)	PMID:29539636	3421	7912	1888	24226
E10-12_Muscle	Muscle	embryo	Normal	1180	Dynamics_embryonic_development(47)	PMID:29539636	2688	11619	2280	29352
E10-12_PNS_sense	PNS_sense	embryo	Normal	121	Dynamics_embryonic_development(47)	PMID:29539636	2310	6111	1573	19250
E10-12_Tracheal_sys	Tracheal_sys	embryo	Normal	157	Dynamics_embryonic_development(47)	PMID:29539636	3594	8813	1988	27008
E2-4_Blastoderm_A_ant	Blastoderm_A_ant	embryo	Normal	187	Dynamics_embryonic_development(47)	PMID:29539636	3049	7050	1427	17068
E2-4_Blastoderm_anlage	Blastoderm_anlage	embryo	Normal	552	Dynamics_embryonic_development(47)	PMID:29539636	3762	11076	2140	29658
E2-4_Blastoderm_B_ant	Blastoderm_B_ant	embryo	Normal	744	Dynamics_embryonic_development(47)	PMID:29539636	3015	10578	2070	28784
E2-4_Blastoderm_C_post	Blastoderm_C_post	embryo	Normal	706	Dynamics_embryonic_development(47)	PMID:29539636	2568	9408	1749	26486
E2-4_Blastoderm_D_post	Blastoderm_D_post	embryo	Normal	405	Dynamics_embryonic_development(47)	PMID:29539636	2934	9343	1886	23014
E2-4_Blastoderm_E_post	Blastoderm_E_post	embryo	Normal	620	Dynamics_embryonic_development(47)	PMID:29539636	3629	11001	2132	30284
E2-4_Ectoderm_A	Ectoderm	embryo	Normal	143	Dynamics_embryonic_development(47)	PMID:29539636	3064	7585	1640	29924
E2-4_Ectoderm_B	Ectoderm	embryo	Normal	516	Dynamics_embryonic_development(47)	PMID:29539636	5046	11710	2192	37748
E2-4_Ectoderm_C	Ectoderm	embryo	Normal	792	Dynamics_embryonic_development(47)	PMID:29539636	3740	11672	2153	24028
E2-4_Ectoderm_D	Ectoderm	embryo	Normal	414	Dynamics_embryonic_development(47)	PMID:29539636	3492	10471	2104	26646
E2-4_Endoderm_A	Endoderm	embryo	Normal	411	Dynamics_embryonic_development(47)	PMID:29539636	3354	10652	2106	28348
E2-4_Endoderm_B	Endoderm	embryo	Normal	164	Dynamics_embryonic_development(47)	PMID:29539636	2577	7662	1880	25078
E2-4_Head_mesoderm	Head_mesoderm	embryo	Normal	126	Dynamics_embryonic_development(47)	PMID:29539636	4922	8988	1956	28496
E2-4_Mesoderm_A	Mesoderm	embryo	Normal	449	Dynamics_embryonic_development(47)	PMID:29539636	3368	10719	2066	29718
E2-4_Mesoderm_B	Mesoderm	embryo	Normal	369	Dynamics_embryonic_development(47)	PMID:29539636	2783	9521	2007	28630
E2-4_Neural	Neural	embryo	Normal	103	Dynamics_embryonic_development(47)	PMID:29539636	2756	6272	1550	18698
E6-8_CNS_A	CNS	embryo	Normal	520	Dynamics_embryonic_development(47)	PMID:29539636	3270	10273	2016	31874
E6-8_CNS_B	CNS	embryo	Normal	351	Dynamics_embryonic_development(47)	PMID:29539636	3552	10542	2091	29616
E6-8_Ectoderm_A	Ectoderm	embryo	Normal	909	Dynamics_embryonic_development(47)	PMID:29539636	3745	11644	2194	31816
E6-8_Ectoderm_B	Ectoderm	embryo	Normal	477	Dynamics_embryonic_development(47)	PMID:29539636	4023	10942	2127	35360
E6-8_Ectoderm_C	Ectoderm	embryo	Normal	365	Dynamics_embryonic_development(47)	PMID:29539636	3876	11110	2205	31302
E6-8_Ectoderm_D	Ectoderm	embryo	Normal	273	Dynamics_embryonic_development(47)	PMID:29539636	4374	10467	2130	31056
E6-8_Ectoderm_E	Ectoderm	embryo	Normal	421	Dynamics_embryonic_development(47)	PMID:29539636	5116	11444	2204	40670
E6-8_Fat_body_prim	Fat_body_prim	embryo	Normal	118	Dynamics_embryonic_development(47)	PMID:29539636	3872	8139	2016	26960
E6-8_Fore_hindgut	Fore_hindgut	embryo	Normal	221	Dynamics_embryonic_development(47)	PMID:29539636	4252	9987	2101	30420
E6-8_Hemocytes	Hemocytes	embryo	Normal	251	Dynamics_embryonic_development(47)	PMID:29539636	2815	9321	2080	30288
E6-8_Midgut_prim	Midgut_prim	embryo	Normal	726	Dynamics_embryonic_development(47)	PMID:29539636	3749	11861	2279	37980
E6-8_Muscle_prim_A	Muscle_prim	embryo	Normal	974	Dynamics_embryonic_development(47)	PMID:29539636	4398	11415	2215	38792
E6-8_Muscle_prim_B	Muscle_prim	embryo	Normal	550	Dynamics_embryonic_development(47)	PMID:29539636	3705	10846	2172	32642
E6-8_Muscle_prim_C	Muscle_prim	embryo	Normal	175	Dynamics_embryonic_development(47)	PMID:29539636	4929	9755	2120	34352
E6-8_Tracheal_prim	Tracheal_prim	embryo	Normal	353	Dynamics_embryonic_development(47)	PMID:29539636	3019	10069	2115	29848
